# Supplementary material for: GINOM: A statistical framework for assessing interval overlap of multiple genomic features
Source: PLoS Comput Biol. 2017 Jun 15;13(6):e1005586. doi: 10.1371/journal.pcbi.1005586 (PMC5491313; doi:10.1371/journal.pcbi.1005586)
Supplement: S1 Table — We collect results from the following four methods: BITS, MULTOVL, GAT, and GenometricCorr. Additionally, we show results from GINOM when run on individual reference sets as well as when running stepwise model selection over all combinations of reference sets. (XLSX) [file pcbi.1005586.s001.xlsx]

## Sheet: Sheet1
Method	Reference_ID	Reference_name	Observed	Expected	Stdev	p-value
BITS	reference-1	H3K4me3	237	130.647	11.4356	0.000999
BITS	reference-2	gene bodies	2633	2285.55	67.4651	0.000999
BITS	reference-3	H3K36me3	620	472.845	21.8868	0.000999
BITS	reference-4	H3K79me2	335	304.192	17.8909	0.046953
BITS	reference-5	hypomethylation	647	984.119	30.9592	1
BITS	reference-6	H3K9me3	1232	747.724	29.2897	0.000999
BITS	reference-7	H3K27me3	628	676.734	25.5682	0.978022
BITS	reference-8	LADs	416	877.737	29.1415	1
BITS	reference-9	late-replicating	650	783.401	28.0556	1
Method	Reference_ID	Reference_name	Multiplicity	Actual	Mean	SD	Pvalue	Zscore
MULTOVL	reference-1	H3K4me3	2	19512	22419.5	2924.41	0.159569	-0.99421
MULTOVL	reference-2	gene bodies	2	141692	142560	5448.88	0.433479	-0.159367
MULTOVL	reference-3	H3K36me3	2	63852	58396.8	4407.69	0.0999152	1.23766
MULTOVL	reference-4	H3K79me2	2	35900	37836	3925.68	0.308286	-0.493169
MULTOVL	reference-5	hypomethylation	2	64662	64291.3	4750.08	0.468044	0.0780327
MULTOVL	reference-6	H3K9me3	2	134982	84365.1	5368.4	0	9.42868
MULTOVL	reference-7	H3K27me3	2	61935	58667.5	4740.53	0.250163	0.689276
MULTOVL	reference-8	LADs	2	47062	36952.1	3934.55	0.00914014	2.56952
MULTOVL	reference-9	late-replicating	2	66738	56079.9	4660.85	0.0172562	2.28673
Method	Reference_ID	Reference_name	query population	reference population	relative distances ks p value	relative distances ecdf deviation area	relative distances ecdf area correlation	query reference intersection	query reference union	jaccard measure	projection test p value	projection test lower tail	reference middles	relative distances ecdf deviation area p value	scaled absolute min distance sum p value	scaled absolute min distance sum lower tail	jaccard measure p value	jaccard measure lower tail
GenometriCorr	reference-1	H3K4me3	2540	2062	0.231531	0.00342317	0.00199824	19512	4965267	0.0039297	0	FALSE	NA	0.34	0.006	TRUE	0.145	TRUE
GenometriCorr	reference-2	gene bodies	2540	3216	0.106081	0.00352202	-0.00985206	141692	30069230	0.00471219	0	FALSE	NA	0.304	0.001	TRUE	0.444	TRUE
GenometriCorr	reference-3	H3K36me3	2540	1759	0.88802	0.00139568	-0.00206235	76119	12517970	0.00608078	0	FALSE	NA	0.975	0.025	TRUE	0.001	FALSE
GenometriCorr	reference-4	H3K79me2	2540	1515	0.917287	0.00212432	-0.00638066	47762	8182565	0.00583704	0	FALSE	NA	0.75	0.181	TRUE	0.027	FALSE
GenometriCorr	reference-5	hypomethylation	2540	65	0.399936	0.00297352	0.00712119	64662	13723937	0.00471162	0	FALSE	NA	0.448	0.224	FALSE	0.473	FALSE
GenometriCorr	reference-6	H3K9me3	2540	2149	0.845907	0.00241286	0.00951031	134555	17899968	0.00751705	0	FALSE	NA	0.627	0.107	FALSE	<0.001	FALSE
GenometriCorr	reference-7	H3K27me3	2540	1116	0.101828	0.00314422	-0.0103413	71850	12526235	0.00573596	0	FALSE	NA	0.438	<0.001	FALSE	0.02	FALSE
GenometriCorr	reference-8	LADs	2540	19	0.00245068	0.00947018	0.0378069	42619	7953428	0.00535857	0	FALSE	NA	<0.001	<0.001	TRUE	0.167	FALSE
GenometriCorr	reference-9	late-replicating	2540	17	0.000971304	0.0084634	0.0337147	69748	11994492	0.005815	0	FALSE	NA	0.004	<0.001	TRUE	0.015	FALSE
Method	Reference_ID	Reference_name	observed	expected	CI95low	CI95high	stddev	fold	l2fold	pvalue	qvalue	track_nsegments	track_size	track_density	annotation_nsegments	annotation_size	annotation_density	overlap_nsegments	overlap_size	overlap_density	percent_overlap_nsegments_track	percent_overlap_size_track	percent_overlap_nsegments_annotation	percent_overlap_size_annotation
GAT	reference-1	H3K4me3	19292	22009	18034	28814	3322.5	0.8766	-0.1901	0.224	0.224	2404	277778	0.0088544	74621	152117911	4.8489	213	19292	0.00061495	8.8602	6.9451	0.2854	0.0127
GAT	reference-2	gene bodies	634	2.624	0	22	8.1679	175.221	7.453	0.001	1	2404	277778	0.0088544	1	4540	0.00014472	2	634	2.0209e-05	0.0832	0.2282	200	13.9648
GAT	reference-3	H3K36me3	63251	57125.3	51055	64101	4447.72	1.1072	0.147	0.095	0.095	2404	277778	0.0088544	24452	600651134	19.146	582	63251	0.0020162	24.2097	22.7703	2.3802	0.0105
GAT	reference-4	H3K79me2	35581	37582.2	31510	42942	3564.31	0.9468	-0.0789	0.32	0.32	2404	277778	0.0088544	24503	378865229	12.077	311	35581	0.0011342	12.9368	12.8091	1.2692	0.0094
GAT	reference-5	hypomethylation	64035	63515.5	54751	72285	5242.58	1.0082	0.0118	0.495	0.495	2404	277778	0.0088544	2852	1275860696	40.669	610	64035	0.0020412	25.3744	23.0526	21.3885	0.005
GAT	reference-6	H3K9me3	133802	84208.6	75387	92587	4497.26	1.5889	0.6681	0.001	0.001	2404	277778	0.0088544	58769	942248010	30.035	1147	133802	0.0042651	47.7121	48.1687	1.9517	0.0142
GAT	reference-7	H3K27me3	61330	57739.3	48613	64644	4826.67	1.0622	0.087	0.271	0.271	2404	277778	0.0088544	33413	861406113	27.458	593	61330	0.001955	24.6672	22.0788	1.7748	0.0071
GAT	reference-8	LADs	46661	36238.5	29990	41993	3634.61	1.2876	0.3647	0.001	0.001	2404	277778	0.0088544	1301	1140681969	36.36	390	46661	0.0014874	16.223	16.7979	29.9769	0.0041
GAT	reference-9	late-replicating	66112	54843.4	47320	63364	5316.72	1.2055	0.2696	0.015	0.015	2404	277778	0.0088544	1026	1017029000	32.419	600	66112	0.0021074	24.9584	23.8003	58.4795	0.0065
Method	Reference_ID	Reference_name	T	E[T]	theta	p-value
GINOM	reference-1	H3K4me3	229	210.9	0.09017	0.1987
GINOM	reference-2	gene bodies	1261	1292	-0.04929	0.2142
GINOM	reference-3	H3K36me3	614	534.8	0.1783	0.000152
GINOM	reference-4	H3K79me2	325	346.5	-0.07383	0.2097
GINOM	reference-5	hypomethylation	647	580.6	0.1428	0.001945
GINOM	reference-6	H3K9me3	1225	770.3	0.761	0
GINOM	reference-7	H3K27me3	619	532.6	0.1944	3.55e-05
GINOM	reference-8	LADs	416	330.9	0.2682	1.22e-06
GINOM	reference-9	late-replicating	650	505.6	0.3247	3.72e-12
Method	Model_ID	Reference_name	theta	p-value
GINOM - Model Selection	6	H3K9me3	1.0002	0
	7	H3K27me3	0.5611	1.11e-16
	6,7	H3K9me3, H3K27me3	-1.0078	0
