# Supplementary material for: GINOM: A statistical framework for assessing interval overlap of multiple genomic features
Source: PLoS Comput Biol. 2017 Jun 15;13(6):e1005586. doi: 10.1371/journal.pcbi.1005586 (PMC5491313; doi:10.1371/journal.pcbi.1005586)
Supplement: S2 Table — We collect results from the following four methods: BITS, MULTOVL, GAT, and GenometricCorr. (XLSX) [file pcbi.1005586.s002.xlsx]

## Sheet: Perfomance of existing methods
Method	Reference_ID	Reference_name	Observed	Expected	Stdev	p-value
BITS	reference-1	H3K4me3	75	130.972	11.4887	1
BITS	reference-2	gene bodies	2206	2324.33	71.7787	0.95005
BITS	reference-3	H3K36me3	273	472.24	22.6663	1
BITS	reference-4	H3K79me2	161	304.149	18.6336	1
BITS	reference-5	hypomethylation	1723	983.472	33.1785	0.000999
BITS	reference-6	H3K9me3	1191	747.207	29.4714	0.000999
BITS	reference-7	H3K27me3	939	676.326	26.5405	0.000999
BITS	reference-8	LADs	1438	879.587	30.3262	0.000999
BITS	reference-9	late-replicating	1319	785.06	27.2862	0.000999
Method	Reference_ID	Reference_name	Multiplicity	Actual	Mean	SD	Pvalue	Zscore
MULTOVL	reference-1	H3K4me3	2	11671	14281	2559.09	0.157641	-1.01989
MULTOVL	reference-2	gene bodies	2	118375	127273	5900.14	0.0647932	-1.50806
MULTOVL	reference-3	H3K36me3	2	38372	56303.7	4607.05	0	-3.89222
MULTOVL	reference-4	H3K79me2	2	22640	36448.7	4016.92	0	-3.43764
MULTOVL	reference-5	hypomethylation	2	193612	129342	5885.21	0	10.9207
MULTOVL	reference-6	H3K9me3	2	134878	89718.7	5307.12	0	8.5092
MULTOVL	reference-7	H3K27me3	2	99673	84368.2	5427.46	0.00301892	2.81988
MULTOVL	reference-8	LADs	2	154551	115933	5801.34	0	6.65666
MULTOVL	reference-9	late-replicating	2	155297	103388	5785.82	0	8.97185
Method	Reference_ID	Reference_name	query population	reference population	relative distances ks p value	relative distances ecdf deviation area	relative distances ecdf area correlation	query reference intersection	query reference union	jaccard measure	projection test p value	projection test lower tail	reference middles	relative distances ecdf deviation area p value	scaled absolute min distance sum p value	scaled absolute min distance sum lower tail	jaccard measure p value	jaccard measure lower tail
GenometriCorr	reference-1	H3K4me3	2540	82849	0.866032	0.00193812	0.00108452	11671	148960124	7.83498e-05	0	FALSE	NULL	0.813	"<0.001"	TRUE	0.137	TRUE
GenometriCorr	reference-2	gene bodies	2540	51354	0.708309	0.00249952	-0.000309558	118375	1299225031	9.1112e-05	0	FALSE	NULL	0.573	"<0.001"	TRUE	0.05	TRUE
GenometriCorr	reference-3	H3K36me3	2540	32815	0.000795303	0.0103207	-0.0412074	38372	592222471	6.47932e-05	0	FALSE	NULL	"<0.001"	0.037	FALSE	"<0.001"	TRUE
GenometriCorr	reference-4	H3K79me2	2540	30688	0.0283341	0.00727419	-0.0290947	22640	375133550	6.03518e-05	0	FALSE	NULL	0.015	0.039	FALSE	"<0.001"	TRUE
GenometriCorr	reference-5	hypomethylation	2540	2852	1.89024e-07	0.0149613	0.0586632	193612	1275962860	0.000151738	0	FALSE	NULL	"<0.001"	"<0.001"	TRUE	"<0.001"	FALSE
GenometriCorr	reference-6	H3K9me3	2540	69692	0.827553	0.00193589	-0.0012281	134878	928170761	0.000145316	0	FALSE	NULL	0.834	"<0.001"	TRUE	"<0.001"	FALSE
GenometriCorr	reference-7	H3K27me3	2540	39745	0.14661	0.00397398	0.016177	99748	855050363	0.000116657	0	FALSE	NULL	0.222	"<0.001"	TRUE	0.004	FALSE
GenometriCorr	reference-8	LADs	2540	1297	2.581e-05	0.012291	0.0492935	154551	1131231265	0.000136622	0	FALSE	NULL	"<0.001"	"<0.001"	TRUE	"<0.001"	FALSE
GenometriCorr	reference-9	late-replicating	2540	1026	1.54765e-13	0.0241177	0.0965014	155297	1017167653	0.000152676	0	FALSE	NULL	"<0.001"	"<0.001"	TRUE	"<0.001"	FALSE
Method	Reference_ID	Reference_name	observed	expected	CI95low	CI95high	stddev	fold	l2fold	pvalue	qvalue	track_nsegments	track_size	track_density	annotation_nsegments	annotation_size	annotation_density	overlap_nsegments	overlap_size	overlap_density	percent_overlap_nsegments_track	percent_overlap_size_track	percent_overlap_nsegments_annotation	percent_overlap_size_annotation
GAT	reference-1	H3K4me3	11601	13976.5	10299	17889	2426.35	0.83	-0.2687	0.158	0.158	2404	290494	0.00926	74621	152117911	4.85	70	11601	0.00037	2.9118	3.9935	0.0938	0.0076
GAT	reference-2	gene bodies	117432	124813	116744	134969	5415.83	0.9409	-0.0879	0.056	0.056	2404	290494	9.2598e-0322080	1317717004	42.003	931	117432	0.0037433	38.7271	40.4249	4.2165	0	0.0088
GAT	reference-3	H3K36me3	38118	55714.8	48660	62948	4158.64	0.6842	-0.5476	0.001	0.001	2404	290494	0.0092598	24452	600651134	19.146	252	38118	0.001215	10.4825	13.1218	1.0306	0.0063
GAT	reference-4	H3K79me2	22495	35268.2	28729	41564	3863.68	0.6378	-0.6487	0.001	0.001	2404	290494	0.0092598	24503	378865229	12.077	143	22495	0.00071705	5.9484	7.7437	0.5836	0.0059
GAT	reference-5	hypomethylation	191960	127333	118552	135838	5502.15	1.5075	0.5922	0.001	0.001	2404	290494	0.0092598	2852	1275860696	40.669	1634	191960	0.0061189	67.97	66.0805	57.2931	0.015
GAT	reference-6	H3K9me3	133756	88324.8	80067	97243	5256.3	1.5144	0.5987	0.001	0.001	2404	290494	0.0092598	58769	942248010	30.035	1106	133756	0.0042636	46.0067	46.0443	1.8819	0.0142
GAT	reference-7	H3K27me3	98868	83293.5	74775	91540	5236.45	1.187	0.2473	0.001	0.001	2404	290494	0.0092598	33413	861406113	27.458	875	98868	0.0031515	36.3977	34.0344	2.6187	0.0115
GAT	reference-8	LADs	153166	113199	103704	122462	5575.25	1.3531	0.4362	0.001	0.001	2404	290494	0.0092598	1301	1140681969	36.36	1372	153166	0.0048823	57.0715	52.726	105.457	0.0134
GAT	reference-9	late-replicating	154034	101415	92361	110730	5612.21	1.5188	0.603	0.001	0.001	2404	290494	0.0092598	1026	1017029000	32.419	1248	154034	0.00491	51.9135	53.0248	121.637	0.0151
