# Supplementary material for: GINOM: A statistical framework for assessing interval overlap of multiple genomic features
Source: PLoS Comput Biol. 2017 Jun 15;13(6):e1005586. doi: 10.1371/journal.pcbi.1005586 (PMC5491313; doi:10.1371/journal.pcbi.1005586)
Supplement: S3 Table — (XLSX) [file pcbi.1005586.s003.xlsx]

## Sheet: genes_and_transpositions
chr1	48998526	50489626	NM_032785	0	-	48999844	50489468	0	14	1439,27,97,163,153,112,115,90,40,217,95,125,123,192,	0,2035,6787,54149,57978,101638,120482,130297,334336,512729,712915,1164458,1318541,1490908,
chr1	184356149	184598155	NM_030806	0	+	184446643	184588690	0	6	353,218,95,77,61,9504,	0,90370,120572,203723,211385,232502,
chr1	33979598	34630875	NM_001281956	0	-	33985117	34630698	0	71	2572,213,139,88,113,162,63,180,112,74,174,174,180,177,183,174,189,174,249,174,195,186,189,147,189,114,81,146,178,189,210,117,70,119,105,97,125,204,96,114,117,195,188,139,192,203,127,192,157,170,189,216,117,189,188,139,195,327,183,113,104,122,125,88,78,113,208,195,113,217,364,	0,5466,5813,7464,9308,10883,13197,19051,19797,23023,23437,26526,27131,28721,32038,36178,43735,45301,53594,55375,57533,58507,63297,66754,69643,72505,73089,86866,88370,91283,97042,100505,102907,103500,108168,109371,110520,111052,112487,119423,121215,122361,132649,138324,143947,148891,178931,184754,186518,195090,200588,202287,210198,210518,211351,212549,225142,229282,258571,274602,278425,296745,3057…
chr1	33979598	34631443	NM_052896	0	-	33985117	34631414	0	70	2572,213,139,88,113,162,63,180,112,74,174,174,180,177,183,174,174,174,195,186,189,147,189,114,81,146,178,189,126,210,117,70,119,105,97,125,204,96,114,117,195,188,139,192,203,127,192,157,170,189,216,117,189,188,139,195,327,183,113,104,122,125,88,78,113,208,195,113,217,96,	0,5466,5813,7464,9308,10883,13197,19051,19797,23023,23437,26526,27131,28721,32038,36178,53594,55375,57533,58507,63297,66754,69643,72505,73089,86866,88370,91283,91864,97042,100505,102907,103500,108168,109371,110520,111052,112487,119423,121215,122361,132649,138324,143947,148891,178931,184754,186518,195090,200588,202287,210198,210518,211351,212549,225142,229282,258571,274602,278425,296745,305715,306…
chr1	57463578	58716211	NM_021080	0	-	57476367	57756702	0	17	223,111,128,549,109,63,60,66,39,120,132,99,140,203,74,164,300,	0,12774,13239,16977,25625,28075,64978,71454,73117,73616,74377,138637,147384,293057,651685,886092,1252333,
chr1	70225857	70589171	NM_020794	0	+	70225887	70587570	0	25	219,118,79,90,57,64,75,145,73,130,116,70,100,125,249,201,112,181,1681,141,120,222,93,75,1709,	0,31868,65573,74605,78052,171332,220204,226067,234386,251622,252799,256290,258544,260830,262951,267996,275946,276269,277938,283779,292851,315902,329552,347577,361605,
chr1	93307716	93427079	NM_001006605	0	-	93308939	93426986	0	5	2036,177,108,135,147,	0,5023,8688,34136,119216,
chr1	93307716	93427079	NM_001252269	0	-	93308939	93426986	0	4	2036,177,108,147,	0,5023,8688,119216,
chr1	93307716	93427079	NM_001252270	0	-	93308939	93426986	0	4	2036,108,135,147,	0,8688,34136,119216,
chr1	93298285	93427079	NM_001252273	0	-	93298576	93426986	0	5	306,177,108,135,147,	0,14454,18119,43567,128647,
chr1	110091185	110138454	NM_006496	0	+	110091342	110134855	0	9	275,43,142,158,129,130,154,213,3488,	0,25173,25332,30640,33873,37652,38165,43479,43781,
chr1	144146810	146467744	NM_001278267	0	+	144158383	146466121	0	131	211,103,215,73,206,52,164,75,13,173,52,173,52,173,109,173,52,173,52,173,109,173,52,173,52,173,109,173,52,173,52,173,109,173,52,173,52,173,109,173,52,173,52,173,109,173,52,173,52,173,109,173,52,173,52,173,109,173,52,173,52,173,109,173,52,173,52,173,109,173,52,173,52,173,109,173,52,173,52,173,109,173,52,173,52,173,109,173,52,173,52,173,109,173,52,173,52,173,109,173,52,173,52,173,109,173,52,173,52,1…	0,1979,2916,4171,4708,6202,10161,11367,11568,12060,17708,32663,33545,34253,35140,35885,36777,37441,38323,39017,39904,40649,41541,42201,43083,43771,44658,45395,46287,46949,47831,48533,49420,50165,51057,54894,55776,56488,57375,58114,59006,69217,70099,70801,71688,72425,73317,73976,74858,75568,76455,77192,677894,1166523,1167405,1168093,1168980,1169701,1170595,1171243,1172125,1172813,1173700,1183872,1…
chr1	148250249	149109725	NR_104217	0	-	149109725	149109725	0	18	592,1006,109,173,52,173,52,173,52,164,52,206,73,220,98,212,81,131,	0,863,2480,3303,4130,4891,5672,6443,78780,79874,83945,85285,85955,87068,88122,96332,858733,859345,
chr1	144614958	145370304	NM_001277444	0	+	144615130	145368684	0	25	40,208,103,215,73,212,210,103,215,73,206,52,164,52,173,52,173,52,173,109,173,52,173,109,1864,	0,137,2191,3123,4388,4924,6488,198783,199721,200977,201514,203007,206962,208169,208854,209746,210394,211276,211974,212861,698375,699257,699945,700832,753482,
chr1	171810617	172381857	NM_015569	0	+	171810796	172376981	0	21	340,74,150,204,99,161,143,136,68,139,87,71,52,114,110,112,12,165,227,237,4946,	0,80270,146178,147467,190924,191627,196841,200531,202907,207134,227341,240354,251346,289697,412095,467250,481851,537540,545655,547095,566294,
chr1	171810617	172381857	NM_001136127	0	+	171810796	172376981	0	20	340,74,150,204,99,161,143,136,68,139,87,71,52,114,110,112,165,227,237,4946,	0,80270,146178,147467,190924,191627,196841,200531,202907,207134,227341,240354,251346,289697,412095,467250,537540,545655,547095,566294,
chr1	175036993	175117202	NM_022093	0	+	175046554	175116207	0	19	78,444,375,264,186,90,264,267,264,267,264,264,131,133,152,97,168,164,1136,	0,9526,11475,12305,15892,17547,26132,29559,30474,49081,50703,55542,59097,60174,60737,67987,68963,76529,79073,
chr1	216676587	217311097	NM_001243510	0	-	216680280	216850820	0	9	3938,270,162,111,117,416,118,92,89,	0,15906,60973,64742,147727,173830,361815,436336,634421,
chr1	216676587	217311097	NM_001243511	0	-	216680280	216850820	0	8	3938,270,162,111,117,416,92,89,	0,15906,60973,64742,147727,173830,436336,634421,
chr1	216676587	217250312	NM_001243509	0	-	216680280	216850820	0	9	3938,270,162,111,117,416,92,472,119,	0,15906,60973,64742,147727,173830,436336,497007,573606,
chr1	216676587	217311097	NM_001134285	0	-	216680280	216850820	0	9	3938,270,162,111,117,416,92,124,89,	0,15906,60973,64742,147727,173830,436336,456316,634421,
chr1	216676587	217263196	NM_001243505	0	-	216680280	216737669	0	7	3938,270,162,111,118,92,68,	0,15906,60973,64742,361815,436336,586541,
chr1	216676587	217250312	NM_001243507	0	-	216680280	216850820	0	8	3938,270,162,111,416,118,472,119,	0,15906,60973,64742,173830,361815,497007,573606,
chr1	216676587	217262987	NM_001243506	0	-	216680280	216824348	0	7	3938,270,162,111,117,92,139,	0,15906,60973,64742,147727,436336,586261,
chr1	215796235	216596738	NM_206933	0	-	215799122	216595678	0	72	2977,222,245,84,177,209,239,210,322,1517,228,355,163,159,158,184,108,199,155,198,205,224,219,169,199,113,203,210,164,123,335,629,143,151,180,163,152,148,172,160,162,114,192,81,204,274,131,180,102,127,131,231,145,170,270,495,159,164,184,642,196,131,196,94,222,185,295,64,133,166,689,183,	0,5920,11565,16261,17664,24628,25634,27698,48078,51206,57255,105136,118481,120283,135701,136766,143787,156949,159148,159844,163776,167165,176013,190842,194103,215097,221400,222930,244113,254864,255870,265532,277181,277861,311722,342423,347731,370126,375993,377509,423537,425640,447207,449995,450203,455195,460562,461804,463825,466119,474189,552358,567329,573659,575421,576733,584379,594493,609059,62…
chr1	216676587	217113015	NM_001243513	0	-	216680280	216850820	0	8	3938,270,162,111,117,416,176,92,	0,15906,60973,64742,147727,173830,211828,436336,
chr1	216676587	217113015	NM_001243512	0	-	216680280	216850820	0	9	3938,270,162,111,117,416,118,38,92,	0,15906,60973,64742,147727,173830,361815,433416,436336,
chr1	216676587	217262987	NM_206595	0	-	216680280	216850820	0	8	3938,270,162,111,117,416,92,139,	0,15906,60973,64742,147727,173830,436336,586261,
chr1	216676587	217262987	NM_206594	0	-	216680280	216850820	0	9	3938,270,162,111,117,416,118,92,139,	0,15906,60973,64742,147727,173830,361815,436336,586261,
chr1	240938813	241520530	NM_001282773	0	-	240963946	241519076	0	16	700,81,90,187,126,111,62,99,75,82,77,65,51,97,128,332,	0,25127,27390,30626,36404,38104,39202,40803,51584,93073,93262,94541,207565,323152,580185,581385,
chr1	240938813	241520530	NM_001282775	0	-	240963946	241519076	0	18	700,81,90,187,126,111,62,99,75,82,77,65,52,107,51,97,128,332,	0,25127,27390,30626,36404,38104,39202,40803,51584,93073,93262,94541,155203,161086,207565,323152,580185,581385,
chr1	240938813	241520530	NM_001282778	0	-	240939462	241519076	0	17	700,90,187,126,111,62,99,75,82,77,65,52,107,51,97,128,332,	0,27390,30626,36404,38104,39202,40803,51584,93073,93262,94541,155203,161086,207565,323152,580185,581385,
chr1	240938813	241520530	NM_002924	0	-	240939462	241519076	0	18	700,54,90,187,126,111,62,99,75,82,77,65,52,107,51,97,128,332,	0,25941,27390,30626,36404,38104,39202,40803,51584,93073,93262,94541,155203,161086,207565,323152,580185,581385,
chr1	18957499	19075360	NM_001135254	0	+	18958097	19071423	0	9	683,236,130,135,200,166,203,247,4053,	0,3297,4105,5231,60748,69647,72088,104626,113808,
chr1	46269284	46501796	NM_015112	0	+	46269567	46501738	0	29	460,148,143,32,92,76,79,155,76,210,102,133,62,86,209,139,133,166,102,123,110,155,284,195,227,123,137,194,1587,	0,20820,25826,78751,155773,194111,199192,202628,204683,207117,215983,218337,219297,219620,220159,222064,224118,225155,225853,226218,226516,226994,227394,227778,228565,228983,230189,230460,230925,
chr1	48761043	48937880	NM_001286238	0	-	48764384	48937680	0	13	3522,92,52,185,41,88,294,81,125,42,49,138,251,	0,10415,60346,64214,89937,99895,103979,108430,116092,117738,156180,157622,176586,
chr1	48761043	48937880	NM_001286239	0	-	48764384	48937680	0	12	3522,92,100,185,41,88,294,81,125,49,138,251,	0,10415,60298,64214,89937,99895,103979,108430,116092,156180,157622,176586,
chr1	48761043	48937880	NM_019073	0	-	48764384	48937680	0	13	3522,92,100,185,41,88,294,81,125,42,49,138,251,	0,10415,60298,64214,89937,99895,103979,108430,116092,117738,156180,157622,176586,
chr1	63249776	63330941	NM_032852	0	+	63269457	63329830	0	11	168,144,84,234,331,71,137,79,77,120,1279,	0,19613,21066,32469,34899,37033,44934,49932,50670,57322,79886,
chr1	63249776	63330941	NM_178221	0	+	63269457	63329830	0	11	120,144,84,234,331,71,137,79,77,120,1279,	0,19613,21066,32469,34899,37033,44934,49932,50670,57322,79886,
chr1	66378927	66840262	NM_001297441	0	+	66378997	66838361	0	16	119,7,195,37,71,50,113,94,179,99,165,100,155,123,183,2267,	0,152,334215,344402,344548,352793,419263,442282,448370,449923,450162,452422,454451,454698,455542,459068,
chr1	66258855	66840262	NM_002600	0	+	66378997	66838361	0	17	76,112,239,195,37,71,50,113,94,179,99,165,100,155,123,183,2267,	0,120072,125424,454287,464474,464620,472865,539335,562354,568442,569995,570234,572494,574523,574770,575614,579140,
chr1	66258192	66840262	NM_001037341	0	+	66378997	66838361	0	17	121,112,239,195,37,71,50,113,94,179,99,165,100,155,123,183,2267,	0,120735,126087,454950,465137,465283,473528,539998,563017,569105,570658,570897,573157,575186,575433,576277,579803,
chr1	66458298	66840262	NM_001037340	0	+	66458589	66838361	0	15	527,195,37,71,50,113,94,179,99,165,100,155,123,183,2267,	0,254844,265031,265177,273422,339892,362911,368999,370552,370791,373051,375080,375327,376171,379697,
chr1	66258192	66840262	NM_001297440	0	+	66379034	66838361	0	16	121,112,195,37,71,50,113,94,179,99,165,100,155,123,183,2267,	0,120735,454950,465137,465283,473528,539998,563017,569105,570658,570897,573157,575186,575433,576277,579803,
chr1	77747661	78025654	NM_174858	0	+	77747998	78024355	0	14	397,187,168,170,114,192,91,77,43,45,164,117,192,1368,	0,4964,11816,15582,15857,58400,129004,135662,201340,204331,236587,239850,253870,276625,
chr1	77748286	78025654	NM_012093	0	+	77752643	78024355	0	14	1010,185,168,170,114,192,91,77,43,45,164,117,192,1368,	0,4341,11191,14957,15232,57775,128379,135037,200715,203706,235962,239225,253245,276000,
chr1	79355448	79472495	NM_022159	0	-	79356838	79472339	0	15	1453,169,92,67,221,204,174,206,117,184,180,71,153,150,178,	0,1760,3334,27870,28066,30419,31849,37122,46531,48043,48336,49424,56510,115306,116869,
chr1	82165454	82458422	NM_001297704	0	+	82302669	82456829	0	21	39,42,173,214,110,801,294,104,186,184,126,206,174,210,221,67,92,169,129,97,2348,	0,62041,137115,207247,236957,243198,250418,251247,252186,256106,266287,266633,268255,269407,270543,272081,280098,282037,284812,285488,290620,
chr1	82266081	82458422	NM_001297705	0	+	82302669	82455364	0	22	116,173,214,110,801,294,104,186,184,126,206,174,210,221,67,92,169,129,97,53,53,2348,	0,36488,106620,136330,142571,149791,150620,151559,155479,165660,166006,167628,168780,169916,171454,179471,181410,184185,184861,186891,189259,189993,
chr1	82266081	82458422	NM_012302	0	+	82302669	82456829	0	20	116,173,214,110,801,294,104,186,184,126,206,174,210,221,67,92,169,129,97,2348,	0,36488,106620,136330,142571,149791,150620,151559,155479,165660,166006,167628,168780,169916,171454,179471,181410,184185,184861,189993,
chr1	82266081	82458422	NM_001297706	0	+	82302669	82456086	0	19	116,173,214,110,801,294,104,186,184,126,206,174,210,221,67,92,169,129,2348,	0,36488,106620,136330,142571,149791,150620,151559,155479,165660,166006,167628,168780,169916,171454,179471,181410,184185,189993,
chr1	90287479	90401989	NM_018103	0	+	90398627	90401204	0	3	265,145,3364,	0,21717,111146,
chr1	90286572	90401989	NM_001134479	0	+	90398627	90401204	0	3	278,145,3364,	0,22624,112053,
chr1	91726322	91870426	NM_001017975	0	-	91726846	91866639	0	39	594,152,112,91,111,104,80,116,81,147,104,158,84,86,132,98,48,107,92,81,48,134,95,146,102,44,89,201,159,78,152,133,71,48,260,310,113,98,72,	0,1475,1715,5251,6979,12946,13964,15862,16216,52583,53191,55049,55335,55625,58312,58527,62184,62327,63909,82664,86663,89972,90783,91740,92285,92490,114592,114761,117259,117637,118297,119338,120146,124421,124809,133327,135527,140246,144032,
chr1	92974252	93257961	NM_005665	0	-	92979212	93257951	0	18	5275,96,96,147,159,141,135,54,61,98,90,144,126,75,225,190,230,61,	0,54946,96611,98885,115480,117098,127506,157243,168462,185106,185603,186614,189164,193445,194699,195859,227702,283648,
chr1	99729847	99775138	NM_001166252	0	+	99730005	99772566	0	6	380,186,130,196,58,3898,	0,23673,32446,34743,36617,41393,
chr1	99729847	99775138	NM_014839	0	+	99730005	99772566	0	7	380,186,130,196,58,174,3898,	0,23673,32446,34743,36617,37432,41393,
chr1	102268122	102462790	NM_058170	0	-	102269793	102462372	0	6	2349,107,220,156,147,487,	0,3509,22459,28105,34312,194181,
chr1	102268122	102462790	NM_001288823	0	-	102269793	102296374	0	7	2349,107,220,156,147,61,487,	0,3509,22459,28105,34312,164953,194181,
chr1	102268122	102462790	NR_110210	0	-	102462790	102462790	0	8	2349,107,737,220,156,147,61,487,	0,3509,9843,22459,28105,34312,164953,194181,
chr1	102268122	102462790	NR_110211	0	-	102462790	102462790	0	7	2349,107,737,220,156,147,487,	0,3509,9843,22459,28105,34312,194181,
chr1	108113781	108231126	NM_001079874	0	-	108115952	108231053	0	10	2213,152,130,88,117,35,66,137,46,124,	0,2887,25052,31237,31887,38771,46407,71459,112328,117221,
chr1	108113781	108507545	NM_006113	0	-	108115952	108507491	0	27	2213,152,130,88,117,35,66,137,46,26,101,102,110,133,86,87,69,96,100,104,69,93,109,66,59,117,258,	0,2887,25052,31237,31887,38771,46407,71459,112328,117221,133390,133800,177808,178302,179957,184267,186101,189624,193916,195287,197281,199476,201575,206071,208274,303741,393506,
chr1	117910084	118068320	NM_006699	0	+	117910805	118065579	0	13	1023,256,97,119,81,95,124,94,116,220,173,116,2874,	0,34723,38086,47250,53106,74768,93026,98871,125684,129300,131919,135392,155362,
chr1	144951760	144997111	NM_001195260	0	-	144952196	144994635	0	5	616,124,77,111,29,	0,805,3455,42830,45322,
chr1	144851423	144995033	NM_001198834	0	-	144852353	144994731	0	44	1020,47,139,144,227,117,240,125,190,120,132,252,186,153,224,52,236,529,120,193,436,233,89,128,113,138,117,92,82,165,195,180,138,114,159,213,93,120,132,118,176,124,77,443,	0,2741,3094,4316,5392,6188,8335,11894,12711,14386,15168,16497,20272,22453,23257,24553,25612,27611,29318,30006,31022,34673,41077,51653,53201,54635,54997,58445,60458,60706,64021,65146,66075,66395,67409,70411,70763,71095,72266,95201,100777,101142,103792,143167,
chr1	144951760	144995082	NM_001195261	0	-	144952196	144994994	0	5	616,124,77,111,127,	0,805,3455,42830,43195,
chr1	144951760	145076186	NM_022359	0	-	144952196	145075862	0	7	616,124,77,111,152,56,557,	0,805,3455,42830,64099,69351,123869,
chr1	144851423	145039995	NM_001198832	0	-	144852457	145039609	0	46	1076,47,139,144,227,117,240,125,190,120,132,252,153,224,52,236,529,120,193,106,233,89,128,113,138,117,92,82,165,195,180,138,114,159,213,93,120,132,118,176,124,77,111,152,56,406,	0,2741,3094,4316,5392,6188,8335,11894,12711,14386,15168,16497,22453,23257,24553,25612,27611,29318,30006,31352,34673,41077,51653,53201,54635,54997,58445,60458,60706,64021,65146,66075,66395,67409,70411,70763,71095,72266,95201,100777,101142,103792,143167,164436,169688,188166,
chr1	144851423	144995033	NM_014644	0	-	144852457	144994731	0	44	1076,47,139,144,227,117,240,125,190,120,132,252,186,153,224,52,236,529,120,193,436,233,89,128,113,138,117,92,82,165,195,180,138,114,159,213,93,120,132,118,176,124,77,443,	0,2741,3094,4316,5392,6188,8335,11894,12711,14386,15168,16497,20272,22453,23257,24553,25612,27611,29318,30006,31022,34673,41077,51653,53201,54635,54997,58445,60458,60706,64021,65146,66075,66395,67409,70411,70763,71095,72266,95201,100777,101142,103792,143167,
chr1	144890590	144995033	NM_001002812	0	-	144892213	144994731	0	23	1629,89,128,113,138,117,92,82,165,195,180,138,114,159,213,93,120,132,118,176,124,77,443,	0,1910,12486,14034,15468,15830,19278,21291,21539,24854,25979,26908,27228,28242,31244,31596,31928,33099,56034,61610,61975,64625,104000,
chr1	144951760	144995033	NM_001002810	0	-	144952196	144994731	0	4	616,124,77,443,	0,805,3455,42830,
chr1	147013270	147098020	NM_004326	0	+	147083635	147096760	0	10	174,135,83,312,317,190,100,2242,261,2378,	0,63299,65306,70106,71411,72955,74332,77351,80801,82372,
chr1	158580495	158656506	NM_003126	0	-	158581053	158656307	0	52	684,145,147,54,188,52,18,113,297,210,77,169,99,133,122,121,209,105,138,132,163,104,144,198,100,182,145,92,102,187,152,138,93,218,123,244,182,205,156,78,111,138,102,136,155,145,134,147,141,126,240,223,	0,2111,3015,3547,4510,6831,7333,8516,9464,12277,15440,16133,16919,23837,25207,25935,27327,28876,29164,31705,32108,32616,33547,34482,34789,36833,37803,39150,40661,41761,42568,43905,45858,46771,50581,51996,55610,57152,58702,59003,60637,61353,63623,63834,65435,66984,67695,69877,70821,72665,74402,75788,
chr1	163112088	163291581	NM_001254748	0	-	163117131	163122399	0	6	5205,167,62,111,97,170,	0,10251,19616,25959,163934,179323,
chr1	174769034	174964445	NM_001243765	0	+	174769470	174959138	0	9	604,129,93,111,105,84,72,198,5460,	0,11935,157559,169379,176180,178909,182936,188743,189951,
chr1	174128551	174927327	NM_014857	0	+	174188295	174927042	0	21	244,171,193,211,175,158,111,67,103,167,142,94,151,114,75,126,144,42,129,93,300,	0,59711,61558,71731,82069,91061,93066,113000,116419,119199,145572,211565,234581,477961,524108,540111,542699,592899,652418,798042,798476,
chr1	174843523	174927327	NM_001243763	0	+	174846632	174927042	0	4	121,214,93,300,	0,3006,83070,83504,
chr1	175291934	175712752	NM_003285	0	-	175292492	175375850	0	23	678,164,162,97,152,133,131,144,120,147,120,270,264,90,186,270,151,116,264,477,562,101,391,	0,1557,7275,12912,14729,31592,32704,33520,36813,39864,40909,42211,43076,44409,56753,63233,68489,70981,73745,80341,83417,205470,420427,
chr1	176432306	176660341	NM_021936	0	+	176525458	176659619	0	5	248,1835,1072,146,1069,	0,92236,131353,207799,226966,
chr1	176830199	177134040	NM_004319	0	-	176833419	177133812	0	23	3458,184,101,136,152,134,269,189,105,128,195,167,151,138,75,85,168,150,108,147,394,188,511,	0,7780,15473,21795,23275,27007,33498,73088,75202,82827,84862,88121,96614,97281,104099,153727,162340,163519,168570,169742,171392,200014,303330,
chr1	176837953	177134040	NM_207108	0	-	176837975	177133812	0	22	210,101,136,152,134,269,189,105,128,195,167,151,138,75,85,168,150,108,147,394,188,511,	0,7719,14041,15521,19253,25744,65334,67448,75073,77108,80367,88860,89527,96345,145973,154586,155765,160816,161988,163638,192260,295576,
chr1	176432306	176811970	NM_020318	0	+	176525458	176811590	0	23	248,1835,1072,146,294,193,122,490,129,92,194,147,136,217,172,178,214,169,136,110,72,99,455,	0,92236,131353,207799,226966,228955,232567,235929,239436,243188,246812,248664,276455,276809,302495,306436,307796,326638,328176,330389,336890,377002,379209,
chr1	176826440	177134040	NM_001286164	0	-	176826746	177133812	0	23	346,184,101,136,152,134,269,189,105,128,195,167,151,138,75,85,168,150,108,147,394,188,511,	0,11539,19232,25554,27034,30766,37257,76847,78961,86586,88621,91880,100373,101040,107858,157486,166099,167278,172329,173501,175151,203773,307089,
chr1	181452685	181775921	NM_000721	0	+	181452880	181767970	0	47	461,106,140,104,153,182,104,116,54,90,210,113,113,132,73,118,68,98,57,651,314,160,130,60,107,12,97,161,138,202,165,111,84,126,66,92,166,128,97,106,108,101,107,112,181,191,8494,	0,26927,27821,94216,95522,97045,167788,227404,231788,232490,233543,234505,236201,236656,237233,238208,240920,242515,247625,248834,249887,252725,253975,254817,255597,266926,268593,271687,272406,273375,274397,275208,279024,279856,282996,287743,288516,292551,297877,300129,301111,301768,302163,306895,311314,313118,314742,
chr1	181452685	181775921	NM_001205294	0	+	181452880	181767970	0	46	461,106,140,104,153,182,104,116,54,90,210,113,113,132,73,118,68,98,651,314,160,130,60,107,12,97,161,138,202,165,111,84,126,66,92,166,128,97,106,108,101,107,112,181,191,8494,	0,26927,27821,94216,95522,97045,167788,227404,231788,232490,233543,234505,236201,236656,237233,238208,240920,242515,248834,249887,252725,253975,254817,255597,266926,268593,271687,272406,273375,274397,275208,279024,279856,282996,287743,288516,292551,297877,300129,301111,301768,302163,306895,311314,313118,314742,
chr1	181452685	181775921	NM_001205293	0	+	181452880	181767970	0	48	461,106,140,104,153,182,104,116,54,90,210,113,113,132,73,118,68,98,57,651,314,160,130,60,107,12,97,161,138,202,165,111,84,126,66,92,166,128,97,106,108,101,107,112,129,181,191,8494,	0,26927,27821,94216,95522,97045,167788,227404,231788,232490,233543,234505,236201,236656,237233,238208,240920,242515,247625,248834,249887,252725,253975,254817,255597,266926,268593,271687,272406,273375,274397,275208,279024,279856,282996,287743,288516,292551,297877,300129,301111,301768,302163,306895,310115,311314,313118,314742,
chr1	185703682	186160085	NM_031935	0	+	185703911	186159010	0	107	497,71,159,123,172,107,121,264,145,122,276,142,128,114,159,195,96,128,145,113,160,169,128,273,96,195,131,148,127,155,279,282,109,170,155,124,102,177,152,124,176,97,123,162,282,168,114,87,192,174,114,146,151,195,114,188,97,162,114,203,82,132,150,160,125,184,98,279,197,82,137,142,145,128,157,122,165,108,138,135,270,191,214,135,191,82,270,171,171,171,171,171,171,150,138,122,238,63,120,135,114,126,12…	0,111475,129919,131190,174786,177123,187828,188839,190496,193995,198998,227967,229217,231251,235784,243236,246427,247711,249618,252881,254937,255724,258631,260264,262878,265494,266747,267043,269167,272577,280608,281407,282412,283632,284990,288479,303383,304278,305177,306462,311137,314192,318401,319274,320842,322683,327300,327963,330687,333283,335112,336061,340190,341877,343556,346656,348314,35169…
chr1	186029866	186446655	NR_031642	0	-	186446655	186446655	0	4	24,6,13,39,	0,3415,273511,416750,
chr1	186798031	186958113	NM_024420	0	+	186823486	186957640	0	18	136,102,82,149,114,38,142,137,223,115,138,93,72,243,185,196,158,605,	0,25386,41535,64111,65198,78065,82348,103863,110108,111080,117737,117969,121757,127202,136509,148693,150415,159477,
chr1	187061973	187329376	NR_126347	0	+	187329376	187329376	0	4	105,74,70,530,	0,210624,236149,266873,
chr1	190066796	190446759	NM_199051	0	-	190067147	190424020	0	8	1468,223,237,106,191,191,286,182,	0,63001,128415,136705,167198,183893,356988,379781,
chr1	197473878	197744623	NM_001195215	0	-	197479589	197744285	0	23	6224,217,83,108,57,69,41,91,102,126,102,46,101,111,54,60,81,70,120,50,44,65,355,	0,6979,8122,35215,36210,41173,41984,48273,78403,90459,102324,107182,112910,137962,140941,142306,147486,153551,167288,169371,210282,268119,270390,
chr1	197237333	197447585	NM_201253	0	+	197237542	197447009	0	12	279,582,196,140,183,957,548,166,907,129,127,792,	0,60218,76077,79136,88627,152796,159250,161245,166502,170343,173962,209460,
chr1	197237333	197447585	NM_001193640	0	+	197237542	197447009	0	10	279,582,183,957,548,166,907,129,127,792,	0,60218,88627,152796,159250,161245,166502,170343,173962,209460,
chr1	197237333	197447585	NR_047564	0	+	197447585	197447585	0	12	279,582,196,140,183,957,548,166,907,129,369,792,	0,60218,76077,79136,88627,152796,159250,161245,166502,170343,173962,209460,
chr1	197170591	197447585	NM_001257965	0	+	197297688	197447009	0	15	127,32,43,582,196,140,183,957,548,135,166,907,129,127,792,	0,100978,102909,126960,142819,145878,155369,219538,225992,227512,227987,233244,237085,240704,276202,
chr1	197237333	197447585	NM_001257966	0	+	197237542	197447009	0	10	279,582,196,140,183,957,13,129,127,792,	0,60218,76077,79136,88627,152796,167396,170343,173962,209460,
chr1	197473878	197744623	NR_125340	0	-	197744623	197744623	0	20	6224,217,83,108,57,69,41,126,102,46,101,111,54,81,70,120,50,44,65,355,	0,6979,8122,35215,36210,41173,41984,90459,102324,107182,112910,137962,140941,147486,153551,167288,169371,210282,268119,270390,
chr1	197237333	197447585	NR_047563	0	+	197447585	197447585	0	13	279,582,196,140,183,542,207,548,166,907,129,127,792,	0,60218,76077,79136,88627,152796,153546,159250,161245,166502,170343,173962,209460,
chr1	199996729	200146550	NM_003822	0	+	199996975	200143338	0	7	310,119,142,647,120,148,3460,	0,16172,17841,20570,83600,93206,146361,
chr1	200011952	200146550	NM_001276464	0	+	200012915	200143338	0	7	141,119,142,647,120,148,3460,	0,949,2618,5347,68377,77983,131138,
chr1	199996729	200146550	NM_205860	0	+	199996975	200143338	0	8	310,138,119,142,647,120,148,3460,	0,12056,16172,17841,20570,83600,93206,146361,
chr1	210851656	211307457	NM_002238	0	-	210856622	211307287	0	11	5824,197,253,200,430,393,119,129,107,124,249,	0,97033,119193,125652,241325,340549,404465,412247,425181,428939,455552,
chr1	210851656	211307457	NM_172362	0	-	210856622	211307287	0	11	5824,197,253,200,430,474,119,129,107,124,249,	0,97033,119193,125652,241325,340468,404465,412247,425181,428939,455552,
chr1	213992983	214159496	NR_037850	0	-	214159496	214159496	0	6	2793,101,81,125,214,85,	0,12881,75022,75753,146430,166428,
chr1	216676587	216978709	NM_001243514	0	-	216680280	216850820	0	7	3938,270,162,111,117,416,425,	0,15906,60973,64742,147727,173830,301697,
chr1	220701524	220837799	NM_018650	0	+	220702164	220835508	0	18	691,204,54,49,66,71,57,237,120,100,113,154,194,101,165,252,45,2646,	0,51171,52882,70148,71615,75884,87756,90127,90453,102852,104018,107193,107650,122437,123803,124918,129607,133629,
chr1	220701524	220756240	NM_001286129	0	+	220702164	220754472	0	3	691,204,1834,	0,51171,52882,
chr1	220701524	220837799	NM_001286126	0	+	220702164	220835508	0	17	691,204,54,49,66,71,57,237,120,100,113,154,194,101,165,252,2646,	0,51171,52882,70148,71615,75884,87756,90127,90453,102852,104018,107193,107650,122437,123803,124918,133629,
chr1	220701524	220837799	NM_001286124	0	+	220702164	220835508	0	18	691,204,54,49,66,71,57,237,120,100,113,154,194,101,165,255,45,2646,	0,51171,52882,70148,71615,75884,87756,90127,90453,102852,104018,107193,107650,122437,123803,124915,129607,133629,
chr1	220701524	220837799	NM_001286128	0	+	220702164	220835508	0	16	691,204,54,49,71,57,237,120,100,113,154,194,101,165,252,2646,	0,51171,52882,70148,75884,87756,90127,90453,102852,104018,107193,107650,122437,123803,124918,133629,
chr1	222988430	223179337	NM_032890	0	+	223116165	223179314	0	10	83,85,141,526,30,124,128,98,98,3611,	0,84692,113341,127718,167991,175536,176431,176924,179796,187296,
chr1	240255184	240638489	NM_020066	0	+	240255409	240637454	0	18	1840,167,148,56,1934,145,88,62,92,130,147,60,121,93,52,150,82,1062,	0,31294,86036,96322,114914,119206,166060,202937,237191,237454,238718,242002,242224,263931,300626,346176,380487,382243,
chr1	240640408	240912217	NR_128706	0	+	240912217	240912217	0	4	27,21,24,28,	0,2216,238394,271781,
chr1	247108848	247242115	NR_037894	0	-	247242115	247242115	0	7	281,98,165,135,93,127,220,	0,22148,34293,42574,53801,54401,133047,
chr1	247197939	247242115	NM_001204220	0	-	247200750	247241898	0	4	3787,61,127,220,	0,4172,4773,43956,
chr1	247197939	247242115	NM_033213	0	-	247200750	247241898	0	4	3790,61,127,220,	0,4172,4773,43956,
chr1	248100330	248264224	NM_001304535	0	+	248262677	248263616	0	2	356,1565,	0,162329,
chr1	248100330	248264224	NM_175911	0	+	248262677	248263616	0	3	356,125,1565,	0,161622,162329,
chr1	2980635	2984289	NR_024371	0	-	2984289	2984289	0	2	231,389,	0,3265,
chr1	2976180	2984289	NR_015440	0	-	2984289	2984289	0	6	121,54,104,2949,91,389,	0,613,884,1490,4595,7720,
chr1	60456065	60539442	NM_152377	0	-	60456344	60538315	0	12	440,208,80,65,98,166,116,264,141,235,134,81,	0,7215,10683,19998,35007,43082,47598,49523,50597,64810,82143,83296,
chr1	86046443	86049648	NM_001554	0	+	86046667	86048725	0	5	287,214,357,209,1226,	0,604,1167,1655,1979,
chr1	99355800	99470449	NM_001037317	0	-	99358627	99470227	0	6	2860,135,177,251,133,459,	0,24541,31637,62825,66364,114190,
chr1	99355800	99470449	NM_001010861	0	-	99358627	99470227	0	6	2860,120,177,251,133,459,	0,24556,31637,62825,66364,114190,
chr1	119425665	119532179	NM_152380	0	-	119427354	119474342	0	8	2474,98,65,168,172,102,214,202,	0,15985,31072,40393,41603,43467,48576,106312,
chr1	179051111	179065129	NM_022371	0	+	179051263	179064353	0	6	411,114,266,179,125,1027,	0,963,3651,5934,12116,12991,
chr1	192605267	192629440	NM_144766	0	+	192613464	192628653	0	6	180,71,69,62,167,973,	0,1452,8193,11788,22063,23200,
chr1	192605267	192629440	NM_002927	0	+	192613464	192628653	0	7	180,71,40,69,62,167,973,	0,1452,2026,8193,11788,22063,23200,
chr1	196621007	196716634	NM_000186	0	+	196621247	196716443	0	22	298,186,106,77,192,171,174,195,177,183,177,177,183,180,177,183,186,174,177,177,183,394,	0,21100,21979,24111,25598,27745,33186,37542,38185,61857,63715,73243,74592,74883,76468,84946,85597,88741,89997,91574,93939,95233,
chr1	196621007	196670695	NM_001014975	0	+	196621247	196670461	0	10	298,186,106,77,192,171,174,195,177,248,	0,21100,21979,24111,25598,27745,33186,37542,38185,49440,
chr1	206317458	206332104	NM_001910	0	+	206317576	206331185	0	9	186,157,118,119,200,123,142,99,1084,	0,852,1642,2742,7779,10015,11260,11503,13562,
chr1	206317458	206332104	NM_148964	0	+	206317576	206331228	0	8	186,157,118,119,200,123,99,1084,	0,852,1642,2742,7779,10015,11503,13562,
chr1	211499956	211548286	NM_004619	0	+	211526581	211546044	0	11	59,219,58,102,165,78,75,93,141,169,2817,	0,26624,27795,29752,33297,34087,34473,38761,42837,44687,45513,
chr1	211519705	211548286	NM_145759	0	+	211526581	211546044	0	11	59,219,58,102,165,78,75,93,141,169,2817,	0,6875,8046,10003,13548,14338,14724,19012,23088,24938,25764,
chr1	211500147	211548286	NM_001033910	0	+	211526581	211546044	0	11	84,219,58,102,165,78,75,93,141,169,2817,	0,26433,27604,29561,33106,33896,34282,38570,42646,44496,45322,
chr1	212965169	212990167	NM_001146170	0	+	212965263	212988498	0	9	160,33,74,85,110,56,113,81,1813,	0,3267,4689,5284,12492,12768,15908,20420,23185,
chr1	212965169	212990167	NM_001146171	0	+	212965263	212988498	0	10	160,33,74,85,63,110,56,113,102,1813,	0,3267,4689,5284,10873,12492,12768,15908,20399,23185,
chr1	212965169	212990167	NM_001042552	0	+	212965263	212988498	0	10	160,33,74,85,63,110,56,113,81,1813,	0,3267,4689,5284,10873,12492,12768,15908,20420,23185,
chr1	212965169	212990167	NM_001146169	0	+	212965263	212988409	0	10	160,33,74,85,63,110,56,113,102,1779,	0,3267,4689,5284,10873,12492,12768,15908,20399,23219,
chr1	212965169	212990167	NM_001042553	0	+	212965263	212988498	0	10	160,33,74,85,63,110,56,113,78,1813,	0,3267,4689,5284,10873,12492,12768,15908,20423,23185,
chr1	240652872	240775462	NM_022469	0	-	240656268	240656775	0	2	3904,279,	0,122311,
chr2	50145642	51259674	NM_004801	0	-	50149081	51255411	0	22	3747,88,320,172,182,120,174,191,382,123,27,204,384,439,162,24,304,7,33,18,1693,556,	0,25199,134766,172818,318284,546937,553793,577400,578828,587990,610120,612722,619748,634082,701517,702721,704809,712594,1004150,1007433,1108997,1113476,
chr2	50145642	50574894	NM_138735	0	-	50149081	50574087	0	6	3747,88,320,172,182,1066,	0,25199,134766,172818,318284,428186,
chr2	50145642	51259674	NM_001135659	0	-	50149081	51255411	0	24	3747,88,320,90,172,182,120,174,191,382,123,27,204,384,439,162,45,304,7,33,18,99,1693,556,	0,25199,134766,136450,172818,318284,546937,553793,577400,578828,587990,610120,612722,619748,634082,701517,702700,704809,712594,1004150,1007433,1107866,1108997,1113476,
chr2	140988995	142889270	NM_018557	0	-	140990754	142888298	0	91	1900,99,145,91,77,105,175,162,165,126,174,117,107,224,242,120,135,138,126,123,133,107,130,107,117,120,120,117,94,149,189,200,182,123,86,184,188,141,123,129,120,123,150,114,120,129,126,193,205,190,372,125,152,127,130,135,132,126,141,150,95,175,228,132,245,165,205,198,246,201,183,168,81,117,126,141,123,190,220,181,237,144,172,223,163,258,129,120,138,123,1054,	0,3359,6725,8015,15659,38815,42997,66381,83508,90536,92466,94335,103026,104188,119370,121526,124915,126552,127394,133234,139283,139752,141581,146753,154466,211077,212903,213136,219141,225028,226036,243711,253916,256190,261181,264138,270260,271536,275369,278501,283226,285462,294417,294810,302594,305154,309546,310352,367204,370023,468823,470294,470714,471000,484546,485255,537786,539454,544671,58223…
chr2	167744996	168116261	NM_152381	0	+	167759992	168110636	0	11	71,426,154,161,135,111,73,134,9379,134,1895,	0,14978,247422,322248,329679,351368,352177,353290,354082,365545,369370,
chr2	167744996	168116261	NM_001199143	0	+	167759992	168115873	0	11	71,426,154,99,161,135,111,73,134,134,1895,	0,14978,247422,296055,322248,329679,351368,352177,353290,365545,369370,
chr2	167744996	168116261	NM_001079810	0	+	167759992	168115873	0	10	71,426,154,161,135,111,73,134,134,1895,	0,14978,247422,322248,329679,351368,352177,353290,365545,369370,
chr2	159313391	159523172	NM_001304971	0	+	159389696	159523089	0	16	339,137,113,35,132,191,550,189,220,133,214,184,118,192,174,248,	0,76300,120391,146190,164110,164351,167998,174873,177190,183747,185606,201251,204453,206017,206392,209533,
chr2	159313391	159537940	NM_001005476	0	+	159389696	159537189	0	21	339,137,113,35,132,191,550,189,220,133,214,184,118,192,174,151,196,85,118,74,1000,	0,76300,120391,146190,164110,164351,167998,174873,177190,183747,185606,201251,204453,206017,206392,209533,212840,216797,217003,221701,223549,
chr2	159313391	159537940	NM_001304969	0	+	159389696	159537189	0	22	339,137,113,35,132,191,550,189,217,133,214,184,118,192,174,151,196,85,118,129,74,1000,	0,76300,120391,146190,164110,164351,167998,174873,177193,183747,185606,201251,204453,206017,206392,209533,212840,216797,217003,219859,221701,223549,
chr2	159313391	159537940	NM_001304970	0	+	159481812	159537189	0	22	339,137,113,35,132,191,473,189,217,133,214,184,118,192,174,151,196,85,118,129,74,1000,	0,76300,120391,146190,164110,164351,168075,174873,177193,183747,185606,201251,204453,206017,206392,209533,212840,216797,217003,219859,221701,223549,
chr2	159313391	159537940	NM_003628	0	+	159389696	159537189	0	22	339,137,113,35,132,191,550,189,220,133,214,184,118,192,174,151,196,85,118,129,74,1000,	0,76300,120391,146190,164110,164351,167998,174873,177190,183747,185606,201251,204453,206017,206392,209533,212840,216797,217003,219859,221701,223549,
chr2	192813771	193059659	NM_001305134	0	-	192815177	193059250	0	10	1419,159,124,60,149,97,27,130,110,581,	0,4633,7209,49216,50014,108633,230622,235308,242834,245307,
chr2	192813771	193059659	NM_016192	0	-	192815036	193059250	0	10	1362,159,124,60,149,97,27,130,110,581,	0,4633,7209,49216,50014,108633,230622,235308,242834,245307,
chr2	12147241	12718474	NR_110196	0	+	12718474	12718474	0	6	112,97,118,97,239,1532,	0,631,159622,301572,551090,569701,
chr2	45879042	46415129	NM_005400	0	+	45879239	46412020	0	15	545,64,160,35,86,130,143,97,200,174,155,139,189,147,3256,	0,191096,324525,327072,328392,332647,349500,352638,355558,358440,434304,493189,499137,507702,532831,
chr2	80532229	80875988	NM_001282600	0	+	80620383	80874997	0	12	219,81,153,93,157,201,152,114,182,106,135,1279,	0,88106,114344,239877,240802,250588,269058,276601,284199,298969,303079,342480,
chr2	76974849	77749502	NM_001282924	0	-	76975820	77748797	0	4	1193,1547,81,268,	0,770594,773944,774385,
chr2	76974849	77749502	NM_001134745	0	-	76975820	77748797	0	4	1193,1547,151,268,	0,770594,773944,774385,
chr2	79740059	80875988	NM_001164883	0	+	79878682	80874997	0	17	274,107,196,167,120,267,204,81,153,93,157,201,152,114,182,106,1279,	0,138618,231453,345079,356882,361142,396660,880276,906514,1032047,1032972,1042758,1061228,1068771,1076369,1091139,1134650,
chr2	79740059	80875988	NM_004389	0	+	79878682	80874997	0	18	274,107,196,167,120,267,204,81,153,93,157,201,152,114,182,106,135,1279,	0,138618,231453,345079,356882,361142,396660,880276,906514,1032047,1032972,1042758,1061228,1068771,1076369,1091139,1095249,1134650,
chr2	79750308	80875988	NM_001282598	0	+	79750338	80874997	0	18	127,107,196,167,120,267,204,81,153,93,157,201,152,114,182,106,135,1279,	0,128369,221204,334830,346633,350893,386411,870027,896265,1021798,1022723,1032509,1050979,1058522,1066120,1080890,1085000,1124401,
chr2	80540503	80875988	NM_001282599	0	+	80540686	80874997	0	12	276,81,153,93,157,201,152,114,182,106,135,1279,	0,79832,106070,231603,232528,242314,260784,268327,275925,290695,294805,334206,
chr2	79740059	80875988	NM_001282597	0	+	79878682	80874997	0	19	274,107,196,167,120,267,204,81,153,93,157,201,152,114,182,106,135,144,1279,	0,138618,231453,345079,356882,361142,396660,880276,906514,1032047,1032972,1042758,1061228,1068771,1076369,1091139,1095249,1106150,1134650,
chr2	84743578	85046713	NM_001370	0	+	84744950	85046532	0	77	129,233,174,263,268,135,121,130,169,117,201,121,152,153,252,129,114,144,213,93,120,181,97,220,165,114,126,156,162,138,168,149,108,556,123,183,144,222,148,158,132,172,147,74,155,232,153,141,243,168,236,262,124,197,204,126,165,68,181,180,234,136,170,191,161,89,147,139,120,122,130,128,186,73,152,223,285,	0,1364,9110,12449,27778,30813,31037,31833,33434,36463,41280,57012,60802,63072,67544,72371,77517,79191,87884,89045,90521,95219,100431,103230,104736,104983,107810,108010,108447,118049,120755,123975,125492,136864,138205,141837,142571,152834,153873,155872,160550,164902,168871,170029,171984,177794,181120,183139,184642,186940,187612,189031,190441,191065,192888,193832,196640,199105,201749,206170,211214,…
chr2	115822246	116602311	NM_001178037	0	+	115822334	116599921	0	26	136,115,96,95,75,53,82,121,155,98,124,39,108,92,48,122,48,99,70,195,55,100,59,73,74,2525,	0,244568,279146,434839,461227,625016,625169,663145,675068,681415,688503,697901,703626,712537,713116,716203,717681,726410,726616,750122,751004,771486,771836,772003,776079,777540,
chr2	115919512	116602326	NM_001178034	0	+	115919533	116599921	0	26	93,115,96,95,75,53,82,121,155,98,124,39,108,92,48,122,48,99,70,195,55,100,59,73,74,2540,	0,147302,181880,337573,363961,527750,527903,565879,577802,584149,591237,600635,606360,615271,615850,618937,620415,629144,629350,652856,653738,674220,674570,674737,678813,680274,
chr2	115199898	116602326	NM_020868	0	+	115200355	116599921	0	26	517,115,96,95,75,53,82,121,155,98,124,39,108,92,48,122,48,99,70,195,55,100,59,73,74,2540,	0,866916,901494,1057187,1083575,1247364,1247517,1285493,1297416,1303763,1310851,1320249,1325974,1334885,1335464,1338551,1340029,1348758,1348964,1372470,1373352,1393834,1394184,1394351,1398427,1399888,
chr2	115219179	116602326	NM_001178036	0	+	116066904	116599921	0	27	538,32,115,96,95,75,53,82,121,155,98,124,39,108,92,48,122,48,99,70,195,55,100,59,73,74,2540,	0,1792,847635,882213,1037906,1064294,1228083,1228236,1266212,1278135,1284482,1291570,1300968,1306693,1315604,1316183,1319270,1320748,1329477,1329683,1353189,1354071,1374553,1374903,1375070,1379146,1380607,
chr2	115919683	116602326	NM_001004360	0	+	115919810	116599921	0	26	166,115,96,95,75,53,82,121,155,98,124,39,108,92,48,122,48,99,70,195,55,100,59,73,74,2540,	0,147131,181709,337402,363790,527579,527732,565708,577631,583978,591066,600464,606189,615100,615679,618766,620244,628973,629179,652685,653567,674049,674399,674566,678642,680103,
chr2	148778579	149271044	NM_018328	0	+	149216327	149270510	0	15	36,37,94,151,123,669,103,181,2121,327,209,1209,74,76,606,	0,637,157689,212234,321203,437192,441571,442728,447330,462099,464731,468375,481425,489049,491859,
chr2	149894980	150071772	NM_177964	0	+	149987462	150071224	0	7	335,71,72,152,99,131,713,	0,92416,122297,166786,169847,174525,176079,
chr2	162480844	162841786	NM_022058	0	+	162481028	162834244	0	26	232,82,147,139,161,189,92,158,88,147,101,175,134,246,106,162,114,162,252,69,174,123,68,117,39,2098,	0,146638,180114,215454,230635,238539,247958,254796,258022,270344,276576,279669,280441,281307,318457,323231,324813,326352,332654,334152,339800,340716,349914,352425,353387,358844,
chr2	162480844	162841786	NM_001178016	0	+	162565258	162834244	0	27	232,136,82,147,139,161,189,92,158,88,147,101,175,134,246,106,162,114,162,252,69,174,123,68,117,39,2098,	0,84359,146638,180114,215454,230635,238539,247958,254796,258022,270344,276576,279669,280441,281307,318457,323231,324813,326352,332654,334152,339800,340716,349914,352425,353387,358844,
chr2	162480844	162841786	NM_001178015	0	+	162481028	162834244	0	27	232,82,147,139,161,189,92,90,158,88,147,101,175,134,246,106,162,114,162,252,69,174,123,68,117,39,2098,	0,146638,180114,215454,230635,238539,247958,249581,254796,258022,270344,276576,279669,280441,281307,318457,323231,324813,326352,332654,334152,339800,340716,349914,352425,353387,358844,
chr2	180306710	180427315	NM_001113398	0	-	180307976	180409643	0	8	1485,102,179,246,163,111,143,190,	0,2892,3566,4541,41288,76544,102843,120415,
chr2	180306710	180450633	NM_001282725	0	-	180307976	180409643	0	10	1485,102,179,246,163,111,143,152,93,39,	0,2892,3566,4541,41288,76544,102843,134132,141991,143884,
chr2	180306710	180610769	NM_001113397	0	-	180307976	180610464	0	8	1485,102,179,246,163,111,143,330,	0,2892,3566,4541,41288,76544,102843,303729,
chr2	180306710	180450633	NR_104234	0	-	180450633	180450633	0	13	194,245,91,179,246,163,162,111,82,143,152,93,39,	0,1240,2892,3566,4541,41288,72101,76544,92723,102843,134132,141991,143884,
chr2	180306710	180726232	NM_152520	0	-	180307976	180634482	0	10	1485,102,179,246,163,111,143,300,152,405,	0,2892,3566,4541,41288,76544,102843,327519,328537,419117,
chr2	186603354	186698016	NM_173651	0	+	186603354	186697953	0	23	366,126,162,90,140,142,111,121,87,116,46,107,64,58,37,8884,9437,498,101,47,44,70,200,	0,718,4505,5694,6801,8041,8685,15094,17564,22360,23344,24555,25874,44077,47624,50015,61069,74917,76743,85806,89528,93185,94462,
chr2	199164086	199239821	NR_110267	0	-	199239821	199239821	0	3	2454,142,215,	0,75113,75520,
chr2	203241049	203432474	NM_001204	0	+	203242197	203424669	0	13	1224,171,171,111,92,231,115,161,148,137,173,1280,8056,	0,88482,91192,137392,138561,142495,143760,154467,156258,165984,176389,178925,183369,
chr2	205410515	206484886	NM_057177	0	+	205410722	206480537	0	22	327,102,172,110,89,87,126,359,140,129,186,171,133,100,116,45,238,111,303,136,80,4707,	0,140388,419359,501788,558634,567699,573129,575799,578535,579817,612930,626419,630653,639972,647413,699986,755672,855221,894578,954104,1007532,1069664,
chr2	205410515	206484886	NM_205863	0	+	205410722	206480537	0	22	327,102,172,110,89,87,126,359,140,129,186,171,133,100,116,45,207,238,111,136,80,4707,	0,140388,419359,501788,558634,567699,573129,575799,578535,579817,612930,626419,630653,639972,647413,699986,754738,755672,855221,954104,1007532,1069664,
chr2	205410515	206484886	NM_152526	0	+	205410722	206480537	0	22	327,102,172,110,89,87,126,359,140,129,171,133,100,116,45,207,238,111,303,136,80,4707,	0,140388,419359,501788,558634,567699,573129,575799,578535,579817,626419,630653,639972,647413,699986,754738,755672,855221,894578,954104,1007532,1069664,
chr2	205410515	206484886	NM_001302769	0	+	205410722	206480537	0	23	327,102,172,110,89,87,126,359,140,129,186,171,133,100,116,45,207,238,111,303,136,80,4707,	0,140388,419359,501788,558634,567699,573129,575799,578535,579817,612930,626419,630653,639972,647413,699986,754738,755672,855221,894578,954104,1007532,1069664,
chr2	212240441	213403352	NM_001042599	0	-	212248339	213403254	0	27	8344,298,171,98,147,76,156,186,99,123,133,75,155,94,133,200,91,74,127,114,142,119,66,135,187,152,180,	0,11136,44724,46290,48438,52691,55228,186186,243460,248205,254745,282037,289606,297447,303335,326250,328387,329601,336333,337818,346676,349359,374922,412308,571713,749035,1162731,
chr2	214149102	215275225	NM_024532	0	+	214149207	215275039	0	16	241,47,96,119,138,108,118,70,110,128,144,186,127,66,127,362,	0,11685,12883,25680,32840,55784,66149,79697,90631,205584,578106,645581,729572,823817,864761,1125761,
chr2	212240441	213403352	NM_005235	0	-	212248339	213403254	0	28	8344,298,48,171,98,147,76,156,186,99,123,133,75,155,94,133,200,91,74,127,114,142,119,66,135,187,152,180,	0,11136,12228,44724,46290,48438,52691,55228,186186,243460,248205,254745,282037,289606,297447,303335,326250,328387,329601,336333,337818,346676,349359,374922,412308,571713,749035,1162731,
chr2	214149102	215275225	NR_047660	0	+	215275225	215275225	0	15	241,47,96,138,108,118,70,110,128,144,186,127,66,127,362,	0,11685,12883,32840,55784,66149,79697,90631,205584,578106,645581,729572,823817,864761,1125761,
chr2	214149102	215275225	NR_047659	0	+	215275225	215275225	0	18	241,33,71,118,96,119,138,108,118,70,110,128,144,186,127,66,127,362,	0,1507,11661,12643,12883,25680,32840,55784,66149,79697,90631,205584,578106,645581,729572,823817,864761,1125761,
chr2	222282746	222437078	NM_001304537	0	-	222290747	222436883	0	17	2526,934,156,194,150,210,62,186,114,59,112,160,125,339,156,664,201,	0,7182,8437,11931,16115,18372,19034,24802,25466,28096,37520,38586,39839,64325,82990,145704,154131,
chr2	222282746	222437078	NM_004438	0	-	222290747	222436968	0	18	2526,934,156,194,150,210,62,186,114,59,112,160,125,339,156,664,68,201,	0,7182,8437,11931,16115,18372,19034,24802,25466,28096,37520,38586,39839,64325,82990,145704,150691,154131,
chr2	222282746	222438922	NM_001304536	0	-	222290747	222436968	0	19	2526,934,156,194,150,210,62,186,114,59,112,160,125,339,156,664,68,124,242,	0,7182,8437,11931,16115,18372,19034,24802,25466,28096,37520,38586,39839,64325,82990,145704,150691,154131,155934,
chr2	230628552	230786725	NM_004238	0	-	230632269	230744795	0	41	3914,104,95,114,165,165,155,115,99,157,143,152,128,200,74,173,152,192,142,175,101,208,119,229,73,157,118,166,69,162,93,96,36,149,96,66,137,106,803,147,130,	0,4779,5394,7682,10260,13478,14596,15039,21920,23668,24961,25774,27287,28029,28316,29136,31342,32754,33853,35038,35446,38415,39734,40162,41893,43871,44415,47043,47299,50033,50396,51262,51436,54527,65356,66919,73011,76985,94935,116145,158043,
chr2	230628552	230786725	NM_001284216	0	-	230632269	230744795	0	39	3914,104,95,114,165,165,155,115,99,157,143,152,128,200,74,173,152,192,142,175,101,208,119,229,154,157,118,166,69,162,93,96,36,149,96,84,137,147,130,	0,4779,5394,7682,10260,13478,14596,15039,21920,23668,24961,25774,27287,28029,28316,29136,31342,32754,33853,35038,35446,38415,39734,40162,41893,43871,44415,47043,47299,50033,50396,51262,51436,54527,65356,66919,73011,116145,158043,
chr2	230628552	230744844	NM_001284215	0	-	230632269	230744795	0	40	3914,104,95,114,165,165,155,115,99,157,143,152,128,200,74,173,152,192,142,175,101,208,119,229,154,157,118,166,69,162,93,96,36,149,96,84,137,106,803,147,	0,4779,5394,7682,10260,13478,14596,15039,21920,23668,24961,25774,27287,28029,28316,29136,31342,32754,33853,35038,35446,38415,39734,40162,41893,43871,44415,47043,47299,50033,50396,51262,51436,54527,65356,66919,73011,76985,94935,116145,
chr2	230628552	230786725	NM_001284214	0	-	230632269	230744795	0	42	3914,104,95,114,165,165,155,115,99,157,143,152,128,200,74,173,152,192,142,175,101,208,119,229,73,157,118,166,69,162,93,96,36,149,96,84,137,106,803,126,147,130,	0,4779,5394,7682,10260,13478,14596,15039,21920,23668,24961,25774,27287,28029,28316,29136,31342,32754,33853,35038,35446,38415,39734,40162,41893,43871,44415,47043,47299,50033,50396,51262,51436,54527,65356,66919,73011,76985,94935,96569,116145,158043,
chr2	1417232	1546499	NM_001206744	0	+	1418180	1546246	0	17	85,95,85,170,133,130,207,519,259,171,238,209,171,132,100,130,307,	0,947,9584,19977,22791,40233,42615,63625,71135,74360,80341,82528,83134,90487,103422,127133,128960,
chr2	1417232	1546499	NM_175719	0	+	1418180	1546246	0	16	90,95,85,170,133,130,207,519,259,238,209,171,132,100,130,307,	0,947,9584,19977,22791,40233,42615,63625,71135,80341,82528,83134,90487,103422,127133,128960,
chr2	1417232	1546499	NM_001206745	0	+	1418180	1546246	0	16	85,95,85,170,133,130,207,519,259,238,209,171,132,100,130,307,	0,947,9584,19977,22791,40233,42615,63625,71135,80341,82528,83134,90487,103422,127133,128960,
chr2	1418179	1546499	NM_175721	0	+	1418180	1546246	0	15	95,85,170,133,130,207,519,259,171,238,209,171,100,130,307,	0,8637,19030,21844,39286,41668,62678,70188,73413,79394,81581,82187,102475,126186,128013,
chr2	1417232	1546499	NM_000547	0	+	1418180	1546246	0	17	90,95,85,170,133,130,207,519,259,171,238,209,171,132,100,130,307,	0,947,9584,19977,22791,40233,42615,63625,71135,74360,80341,82528,83134,90487,103422,127133,128960,
chr2	1418179	1546499	NM_175722	0	+	1418180	1546246	0	15	95,85,170,133,130,207,259,171,238,209,171,132,100,130,307,	0,8637,19030,21844,39286,41668,70188,73413,79394,81581,82187,89540,102475,126186,128013,
chr2	3192740	3381653	NM_003310	0	-	3193104	3381460	0	9	539,168,168,137,100,157,133,84,235,	0,3444,5029,7911,25179,68329,149047,165580,188678,
chr2	11321777	11484711	NM_004850	0	-	11323562	11484262	0	33	1789,214,262,79,89,71,169,180,95,94,187,104,70,185,161,160,107,247,92,136,49,80,12,61,160,92,139,145,261,138,101,82,590,	0,10496,10799,12127,12604,13303,15528,15874,16839,17029,19305,19658,20400,26074,26635,30029,32705,33188,33669,33858,34506,35438,36803,37314,39546,40431,42670,45602,54050,68009,104887,106003,162344,
chr2	25264972	25382004	NM_014971	0	+	25265181	25377209	0	23	216,77,128,151,122,150,135,79,136,162,112,52,173,76,162,132,68,128,92,49,107,50,4901,	0,49221,50899,61533,79569,86079,87871,88448,89264,89646,90799,91279,93363,94419,95237,96955,99262,101631,102856,107590,109810,111608,112131,
chr2	26568953	26618759	NM_033505	0	+	26569100	26611971	0	10	204,69,109,75,263,109,49,181,183,6887,	0,18216,18746,21060,27281,28954,37213,38873,40268,42919,
chr2	29415639	30144477	NM_004304	0	-	29416089	30143525	0	29	1149,91,135,102,93,98,130,65,91,187,105,153,99,183,145,132,151,163,129,95,170,101,132,132,128,202,165,120,1619,	0,3996,4768,14397,17012,21210,27932,29570,29743,30568,32687,34148,34800,36110,39530,40791,46906,58331,82325,82628,104114,125530,127977,135576,190958,339141,502076,524804,727219,
chr2	40144773	40482349	NR_038441	0	+	40482349	40482349	0	5	26,41,54,91,790,	0,5215,187275,334050,336786,
chr2	42396477	42559688	NM_001145076	0	+	42396751	42557347	0	22	299,183,130,129,26,124,150,70,111,96,135,136,152,126,132,68,89,98,88,99,131,2815,	0,76167,87163,93840,95368,111512,113485,115296,116931,118889,125787,126043,131903,133766,133977,135146,146624,148089,156129,156816,159548,160396,
chr2	42396477	42559688	NM_019063	0	+	42396751	42557347	0	23	299,183,130,174,129,26,124,150,70,111,96,135,136,152,126,132,68,89,98,88,99,131,2815,	0,76167,87163,91783,93840,95368,111512,113485,115296,116931,118889,125787,126043,131903,133766,133977,135146,146624,148089,156129,156816,159548,160396,
chr2	46656328	46668972	NR_103805	0	+	46668972	46668972	0	4	90,100,276,275,	0,10937,11906,12369,
chr2	47441087	47572213	NR_110207	0	-	47572213	47572213	0	3	1311,515,174,	0,6860,130952,
chr2	47419543	47572213	NR_110208	0	-	47572213	47572213	0	5	413,107,136,93,174,	0,7032,139868,140529,152496,
chr2	55399686	55459449	NM_152385	0	-	55402925	55449547	0	13	3436,180,203,175,107,85,113,202,134,188,259,173,91,	0,5051,7959,9019,33719,36075,36853,37079,40122,45260,49684,55481,59672,
chr2	55399686	55459699	NM_001135598	0	-	55402925	55439941	0	11	3436,180,203,175,107,85,113,202,134,188,72,	0,5051,7959,9019,33719,36075,36853,37079,40122,45260,59941,
chr2	56411257	56613309	NM_001080433	0	+	56411759	56611490	0	6	778,964,77,135,120,1909,	0,8354,158756,188221,191693,200143,
chr2	58134785	58387055	NM_001288837	0	+	58275966	58386828	0	16	189,106,118,327,141,50,70,88,106,93,133,121,59,167,159,572,	0,118014,119093,125576,141176,176438,177230,178688,180690,181980,215450,224157,227490,232015,238665,251698,
chr2	58134785	58387055	NM_001288838	0	+	58275966	58381897	0	16	189,106,327,141,50,70,88,106,93,133,121,59,167,159,49,572,	0,118014,125576,141176,176438,177230,178688,180690,181980,215450,224157,227490,232015,238665,247103,251698,
chr2	61167547	61245365	NM_144709	0	-	61169529	61239025	0	18	2021,100,143,118,56,77,57,126,86,65,46,62,112,35,87,255,141,223,	0,4596,7630,12584,13520,13669,14605,19979,21050,22413,24645,25010,27089,31110,66144,68348,71352,77595,
chr2	61414589	61697849	NM_014709	0	-	61415236	61697827	0	80	1255,160,144,141,80,124,125,105,108,127,79,158,635,148,105,45,105,49,152,75,169,86,81,66,48,76,65,96,54,79,154,173,95,78,57,147,66,161,184,121,56,105,153,125,41,83,201,87,84,123,126,210,101,148,127,160,100,114,155,83,96,90,128,116,215,611,131,36,130,126,93,82,62,193,68,150,51,421,88,65,	0,1455,2816,3063,5446,15685,16801,17042,18562,19305,21444,24317,26605,32855,34047,35164,35605,35793,39612,41190,41372,42093,44997,48390,48571,48706,48870,54105,54311,57755,58869,61056,68929,69418,69597,69749,72256,77942,78529,90710,90933,92789,93635,95690,95954,97420,101222,106009,107494,107713,109345,113496,113899,124085,124329,127130,127420,130199,131718,137920,143821,146427,151896,152111,15636…
chr2	62132802	62363205	NM_152516	0	+	62132813	62363076	0	3	191,282,240,	0,95033,230163,
chr2	67313577	67516376	NR_110564	0	+	67516376	67516376	0	5	110,196,155,63,162,	0,178551,182038,201310,202637,
chr2	67350488	67442451	NR_038844	0	-	67442451	67442451	0	8	1507,145,91,101,51,58,55,92,	0,2889,23211,24980,41180,79759,82152,91871,
chr2	69546900	69614386	NM_001244710	0	-	69553320	69614203	0	20	6465,162,168,128,115,158,121,98,96,164,106,54,80,62,135,59,126,108,108,190,	0,7145,8502,9528,9915,18129,18676,22383,26135,28402,30309,34490,34720,36727,38560,39499,43776,50232,54237,67296,
chr2	69546900	69614386	NM_002056	0	-	69553320	69614203	0	19	6465,162,168,128,115,158,121,98,96,164,106,80,62,135,59,126,108,108,190,	0,7145,8502,9528,9915,18129,18676,22383,26135,28402,30309,34720,36727,38560,39499,43776,50232,54237,67296,
chr2	69685126	69870977	NM_014911	0	-	69703000	69870172	0	22	17969,111,111,102,102,96,105,158,230,279,287,155,80,104,133,82,122,143,109,119,397,271,	0,18885,20956,22865,24716,37990,47574,49426,51236,56476,60959,62839,67038,69221,72013,72630,74046,84528,86441,98865,184883,185580,
chr2	77970821	78517857	NR_110288	0	-	78517857	78517857	0	4	127,122,83,344,	0,96073,131284,546692,
chr2	99953833	100016728	NM_015904	0	+	99954017	100015877	0	24	219,126,85,673,218,151,99,90,75,290,108,111,68,142,132,183,162,132,132,77,165,139,162,959,	0,22865,23094,23777,26274,26900,31122,32021,34285,38976,41648,41947,44788,45409,52347,52848,53173,55596,56896,57138,57348,59389,61377,61936,
chr2	107766120	107965981	NR_049853	0	-	107965981	107965981	0	4	14,3,11,25,	0,73,163911,199836,
chr2	109150810	109303702	NM_001193483	0	+	109151018	109300455	0	10	240,160,67,121,150,151,93,49,76,3362,	0,125250,136426,137970,138525,141523,142251,143624,146340,149530,
chr2	124782863	125672954	NM_130773	0	+	124783227	125671865	0	24	446,105,194,148,204,185,141,265,150,172,107,120,201,157,128,171,219,240,225,131,88,219,72,1286,	0,196418,216913,392156,409197,421466,449452,479005,499016,501998,537930,584514,622471,721942,738385,738690,747512,764615,772809,840019,844388,877595,886180,888805,
chr2	132480063	132524977	NM_013310	0	+	132509130	132524775	0	4	158,198,77,786,	0,28142,29018,44128,
chr2	133174146	133404169	NM_001508	0	+	133174615	133403179	0	2	1325,1496,	0,228527,
chr2	135954538	136288806	NM_032143	0	-	135957911	136262059	0	21	3472,132,403,111,143,102,92,204,415,153,180,120,120,117,172,86,232,179,19,168,110,	0,5863,10465,11899,20496,22108,27457,30843,33544,68565,71993,74799,78667,116520,118390,148581,153015,156481,193833,307360,334158,
chr2	135954538	136288300	NM_001286569	0	-	135957911	136026555	0	22	3472,132,403,111,143,102,92,204,415,153,180,95,120,120,117,172,86,232,179,19,168,233,	0,5863,10465,11899,20496,22108,27457,30843,33544,68565,71993,74332,74799,78667,116520,118390,148581,153015,156481,193833,307360,333529,
chr2	135954538	136288300	NM_001286568	0	-	135957911	136262059	0	21	3472,132,403,111,143,102,92,198,415,153,180,120,120,117,172,86,232,179,19,168,205,	0,5863,10465,11899,20496,22108,27457,30849,33544,68565,71993,74799,78667,116520,118390,148581,153015,156481,193833,307360,333557,
chr2	143886898	144525921	NM_018460	0	+	143913059	144525741	0	14	137,179,69,62,88,90,99,130,123,99,78,135,106,364,	0,26147,72804,87054,99251,121181,306271,307583,358043,389936,427078,494803,574089,638659,
chr2	150443871	150704748	NR_110240	0	+	150704748	150704748	0	3	493,42,326,	0,156360,260551,
chr2	155555092	155714864	NM_001260508	0	+	155555287	155711244	0	2	897,3626,	0,156146,
chr2	155555092	155714864	NM_002239	0	+	155555287	155711825	0	3	897,217,3626,	0,11022,156146,
chr2	164464117	164592513	NM_018086	0	-	164466061	164591437	0	3	4199,170,166,	0,127295,128230,
chr2	166326156	166545917	NM_001172173	0	+	166451575	166536263	0	7	94,170,89,171,260,297,10707,	0,25112,48226,125396,188114,206665,209054,
chr2	166428845	166545917	NM_024969	0	+	166451575	166536263	0	5	252,171,260,297,10707,	0,22707,85425,103976,106365,
chr2	166845669	166930149	NM_006920	0	-	166847754	166930131	0	26	3263,271,105,138,54,282,123,174,155,121,483,357,174,239,133,348,285,207,142,64,270,92,129,88,121,282,	0,4986,6853,8878,10563,13312,20559,22949,24584,26447,46888,48616,50263,52071,53132,54542,55883,57610,58467,59726,62559,63692,65478,67251,69408,84198,
chr2	166845669	167005642	NM_001202435	0	-	166847754	166930131	0	28	3263,271,105,138,54,282,123,174,155,121,483,357,174,239,133,381,285,207,142,64,270,92,129,88,121,313,92,86,	0,4986,6853,8878,10563,13312,20559,22949,24584,26447,46888,48616,50263,52071,53132,54509,55883,57610,58467,59726,62559,63692,65478,67251,69408,84198,88550,159887,
chr2	166845669	166930149	NM_001165964	0	-	166847754	166930131	0	26	3263,271,105,138,54,282,123,174,155,121,483,357,174,239,133,297,285,207,142,64,270,92,129,88,121,282,	0,4986,6853,8878,10563,13312,20559,22949,24584,26447,46888,48616,50263,52071,53132,54593,55883,57610,58467,59726,62559,63692,65478,67251,69408,84198,
chr2	166845669	166930149	NM_001165963	0	-	166847754	166930131	0	26	3263,271,105,138,54,282,123,174,155,121,483,357,174,239,133,381,285,207,142,64,270,92,129,88,121,282,	0,4986,6853,8878,10563,13312,20559,22949,24584,26447,46888,48616,50263,52071,53132,54509,55883,57610,58467,59726,62559,63692,65478,67251,69408,84198,
chr2	166813927	166892910	NR_110598	0	+	166892910	166892910	0	4	175,117,113,335,	0,58195,69699,78648,
chr2	168675181	168727366	NM_020981	0	+	168725549	168726530	0	2	122,2046,	0,50139,
chr2	171034654	171511674	NM_001083615	0	+	171034797	171509631	0	34	145,184,135,105,100,77,146,66,156,97,117,105,84,203,99,115,127,211,148,154,89,130,80,78,206,112,163,102,103,61,97,107,47,2182,	0,21063,22005,36234,36584,39174,57846,157240,191077,203871,204928,205565,208044,208961,213375,214236,222043,223336,224703,226102,227400,229570,265822,285223,288361,320447,321501,336776,341293,364761,365747,473483,473963,474838,
chr2	171034654	171511674	NR_045683	0	+	171511674	171511674	0	36	145,184,135,105,100,77,146,66,156,97,117,105,84,203,99,115,127,211,148,154,89,130,80,78,206,112,163,81,102,103,61,97,31,107,47,2182,	0,21063,22005,36234,36584,39174,57846,157240,191077,203871,204928,205565,208044,208961,213375,214236,222043,223336,224703,226102,227400,229570,265822,285223,288361,320447,321501,323640,336776,341293,364761,365747,468764,473483,473963,474838,
chr2	171034654	171511674	NR_045682	0	+	171511674	171511674	0	36	145,184,135,105,100,77,146,66,156,97,117,105,84,203,99,115,127,211,148,154,89,130,80,78,206,112,163,81,102,103,122,61,97,107,47,2182,	0,21063,22005,36234,36584,39174,57846,157240,191077,203871,204928,205565,208044,208961,213375,214236,222043,223336,224703,226102,227400,229570,265822,285223,288361,320447,321501,323640,336776,341293,346360,364761,365747,473483,473963,474838,
chr2	171034654	171511674	NM_138995	0	+	171034797	171509631	0	35	145,184,135,105,100,77,146,66,156,97,117,105,84,203,99,115,127,211,148,154,89,130,80,78,206,112,163,81,102,103,61,97,107,47,2182,	0,21063,22005,36234,36584,39174,57846,157240,191077,203871,204928,205565,208044,208961,213375,214236,222043,223336,224703,226102,227400,229570,265822,285223,288361,320447,321501,323640,336776,341293,364761,365747,473483,473963,474838,
chr2	171034654	171511674	NR_045684	0	+	171511674	171511674	0	35	145,184,135,105,100,77,146,66,156,97,117,105,84,203,99,115,127,211,148,154,89,130,80,78,206,112,163,102,103,61,97,31,107,47,2182,	0,21063,22005,36234,36584,39174,57846,157240,191077,203871,204928,205565,208044,208961,213375,214236,222043,223336,224703,226102,227400,229570,265822,285223,288361,320447,321501,336776,341293,364761,365747,468764,473483,473963,474838,
chr2	173600524	173917620	NM_007023	0	+	173600711	173916495	0	31	252,143,89,147,73,20,54,107,122,184,85,61,77,147,116,89,79,151,89,31,79,147,98,126,179,91,51,88,65,55,1253,	0,59228,61728,78482,182005,186484,224963,225325,229765,231464,247699,249636,252399,252896,255013,260669,265469,278667,280552,281377,281629,282859,284821,290775,291284,294367,298117,300328,300831,312803,315843,
chr2	175424301	175547627	NM_001077269	0	-	175427274	175450301	0	8	3029,114,213,771,177,130,89,126,	0,7496,8287,12102,15630,21736,25949,123200,
chr2	178487976	178973066	NM_001077197	0	-	178494134	178969190	0	21	6314,84,75,64,78,101,91,110,108,147,51,93,68,76,133,65,141,90,159,175,86,	0,40617,46244,52206,57577,74083,77872,88520,104409,104777,146074,193579,194608,196970,217001,252609,274808,281848,391052,481052,485004,
chr2	183032613	183291775	NM_001258313	0	-	183032973	183291357	0	14	404,188,121,82,121,102,126,101,141,117,67,183,114,471,	0,18005,18581,21092,33552,33801,38053,55977,62119,63128,66545,72223,96414,258691,
chr2	182850550	182996109	NM_001261425	0	+	182850837	182982022	0	6	368,61,38,61,95,2409,	0,2015,75618,77907,131383,143150,
chr2	182850550	182996109	NM_001261424	0	+	182850837	182982022	0	6	368,82,38,61,95,2409,	0,1994,75618,77907,131383,143150,
chr2	183004761	183387336	NM_005019	0	-	183011805	183387103	0	15	3004,117,188,121,82,121,102,126,101,141,117,67,183,114,334,	0,7001,45857,46433,48944,61404,61653,65905,83829,89971,90980,94397,100075,124266,382241,
chr2	182850550	182996109	NR_048566	0	+	182996109	182996109	0	6	368,61,38,61,262,2409,	0,2015,75618,77907,131383,143150,
chr2	183004761	183387572	NM_001258312	0	-	183011805	183387366	0	16	3004,117,188,121,82,121,102,126,101,141,117,67,183,114,111,208,	0,7001,45857,46433,48944,61404,61653,65905,83829,89971,90980,94397,100075,124266,382241,382603,
chr2	183032613	183387572	NM_001003683	0	-	183032973	183387103	0	15	404,188,121,82,121,102,126,101,141,117,67,183,114,111,181,	0,18005,18581,21092,33552,33801,38053,55977,62119,63128,66545,72223,96414,354389,354778,
chr2	188900322	189152418	NR_126396	0	-	189152418	189152418	0	3	116,155,225,	0,130158,251871,
chr2	189896640	190044605	NM_000393	0	-	189898795	190044330	0	54	2302,240,188,292,108,54,108,54,108,54,108,108,162,54,54,108,54,54,54,54,108,99,45,54,54,54,54,99,54,99,54,108,54,99,45,99,54,45,54,45,54,54,54,54,54,45,78,111,54,33,33,14,225,372,	0,3001,4701,7357,9671,10805,11236,13264,13885,16294,17432,18654,19405,20257,20834,20996,21509,21980,22244,25058,25405,26514,26934,28815,29647,30950,31095,31257,32065,32642,33089,34475,34814,36100,36311,36871,40125,43478,46601,47148,48063,49075,52069,53245,53804,54811,56780,60395,65362,66812,68192,72349,78310,147593,
chr2	198669425	199014608	NM_006226	0	+	198669823	199011686	0	6	638,2475,204,76,110,3105,	0,279056,284156,296583,299125,342078,
chr2	202241929	202316319	NM_015049	0	-	202245265	202285230	0	16	4012,106,267,299,204,80,138,75,131,79,210,117,77,195,290,247,	0,6904,9011,10496,12093,12594,15702,17591,18107,20295,20938,22170,23811,30196,43210,74143,
chr2	218148745	218621316	NR_026597	0	-	218621316	218621316	0	13	841,236,258,125,156,221,196,83,99,169,178,1218,126,	0,33943,34897,41823,43974,141279,142568,143368,148900,149925,194358,315589,472445,
chr2	223064605	223163715	NM_181461	0	-	223066122	223163334	0	8	1556,215,166,206,135,130,236,466,	0,20253,21335,32191,94280,95641,97091,98644,
chr2	223064605	223163715	NM_181459	0	-	223065892	223163334	0	10	1354,31,247,215,166,206,135,130,236,466,	0,1525,2057,20253,21335,32191,94280,95641,97091,98644,
chr2	223064605	223163715	NM_181460	0	-	223065939	223163334	0	9	1354,31,215,166,206,135,130,236,466,	0,1525,20253,21335,32191,94280,95641,97091,98644,
chr2	223064605	223163715	NM_181458	0	-	223066126	223163334	0	9	1556,247,215,166,206,135,130,236,466,	0,2057,20253,21335,32191,94280,95641,97091,98644,
chr2	223066431	223163715	NM_181457	0	-	223066642	223163334	0	8	478,215,166,206,135,130,236,466,	0,18427,19509,30365,92454,93815,95265,96818,
chr2	223064605	223163715	NM_001127366	0	-	223066126	223163334	0	9	1556,247,215,166,206,135,127,236,466,	0,2057,20253,21335,32191,94280,95641,97091,98644,
chr2	228844669	229046361	NM_001142644	0	-	228846432	229046314	0	12	1907,185,53,87,186,3751,256,135,60,108,106,79,	0,11046,11320,13580,15555,36452,41757,45440,47530,128878,152026,201613,
chr2	228844669	229046361	NM_030623	0	-	228846432	229046314	0	11	1907,185,53,186,3751,256,135,60,108,106,79,	0,11046,11320,15555,36452,41757,45440,47530,128878,152026,201613,
chr2	230222344	230579286	NM_139072	0	-	230223255	230579139	0	13	1023,247,132,114,123,225,114,154,146,167,95,309,423,	0,9244,30636,49603,60479,89687,119511,155154,189318,228229,230765,233951,356519,
chr2	6869299	6910442	NR_038369	0	-	6910442	6910442	0	6	495,95,1106,109,93,233,	0,1481,1987,3527,7454,40910,
chr2	61244811	61279125	NM_002618	0	+	61244894	61275905	0	4	175,695,126,3519,	0,13742,28049,30795,
chr2	70523107	70529220	NM_032822	0	-	70524420	70529143	0	3	1502,141,164,	0,4864,5949,
chr2	88824168	88829103	NM_152670	0	+	88825162	88828992	0	4	132,37,93,534,	0,984,1754,4401,
chr2	89065418	89106109	NR_015424	0	+	89106109	89106109	0	17	295,72,73,29,73,29,206,29,73,29,73,74,207,71,94,30,273,	0,7071,10599,16832,16951,18696,18819,20568,20689,22416,22540,26519,35197,38475,38882,39474,40418,
chr2	109271267	109303702	NM_001193485	0	+	109271530	109300455	0	10	445,160,67,121,150,151,93,49,76,3362,	0,4793,15969,17513,18068,21066,21794,23167,25883,29073,
chr2	109237701	109303702	NM_001193484	0	+	109237810	109300455	0	10	216,160,67,121,150,151,93,49,76,3362,	0,38359,49535,51079,51634,54632,55360,56733,59449,62639,
chr2	109204921	109303702	NM_001193488	0	+	109276064	109300455	0	10	163,160,67,121,150,151,93,49,76,3362,	0,71139,82315,83859,84414,87412,88140,89513,92229,95419,
chr2	109204756	109303702	NM_004987	0	+	109276064	109300455	0	10	125,160,67,121,150,151,93,49,76,3362,	0,71304,82480,84024,84579,87577,88305,89678,92394,95584,
chr2	109223616	109303702	NM_001193482	0	+	109223703	109300455	0	10	95,160,67,121,150,151,93,49,76,3362,	0,52444,63620,65164,65719,68717,69445,70818,73534,76724,
chr2	119699744	119752236	NM_006770	0	+	119699876	119752096	0	17	229,102,225,36,108,45,45,108,99,36,99,63,45,99,45,177,274,	0,26991,27945,29330,32164,32352,35302,35659,39240,39452,39987,40179,48420,49608,50263,50955,52218,
chr2	168043792	168116261	NM_001199145	0	+	168067348	168115873	0	8	249,161,135,111,73,134,134,1895,	0,23452,30883,52572,53381,54494,66749,70574,
chr2	168043792	168116261	NM_001199144	0	+	168067348	168110636	0	9	249,161,135,111,73,134,9379,134,1895,	0,23452,30883,52572,53381,54494,55286,66749,70574,
chr2	170440849	170494254	NM_004792	0	+	170460551	170494033	0	14	151,53,77,75,108,45,88,30,140,214,168,88,137,1332,	0,19302,19686,19847,21699,22764,24331,30124,30245,46434,47426,48820,51752,52073,
chr2	175424301	175499307	NM_003387	0	-	175427274	175450301	0	8	3029,114,213,771,177,130,89,62,	0,7496,8287,12102,15630,21736,25949,74944,
chr2	180809603	180871780	NM_020943	0	-	180809855	180858068	0	20	839,221,102,128,153,78,61,82,105,63,207,136,54,169,129,246,111,68,140,187,	0,5635,5948,7594,9328,10080,14145,19670,21001,25624,25773,26064,28316,28757,33313,36875,41818,43700,48438,61990,
chr3	8262833	8543344	NR_033378	0	-	8543344	8543344	0	4	1573,86,300,188,	0,273533,277402,280323,
chr3	158991035	159615155	NM_001197107	0	+	158991609	159614563	0	8	637,657,119,118,198,124,94,644,	0,491196,592916,612960,614461,615573,618850,623476,
chr3	158787040	159615155	NM_001197113	0	+	158787221	159614563	0	11	190,65,81,136,696,119,118,198,124,94,644,	0,176591,183475,193296,695191,796911,816955,818456,819568,822845,827471,
chr3	158991035	159615155	NM_001197108	0	+	158991609	159614563	0	7	637,119,118,198,124,94,644,	0,592916,612960,614461,615573,618850,623476,
chr3	158787040	159615155	NM_001197114	0	+	158787221	159614563	0	10	190,65,136,696,119,118,198,124,94,644,	0,176591,193296,695191,796911,816955,818456,819568,822845,827471,
chr3	158991035	159615155	NM_014575	0	+	158991609	159614563	0	8	637,696,119,118,198,124,94,644,	0,491196,592916,612960,614461,615573,618850,623476,
chr3	19920965	19975706	NM_144715	0	-	19921122	19975510	0	13	331,182,213,208,155,68,84,130,111,181,144,63,985,	0,3076,4929,8970,17213,19304,19958,26146,35829,38758,40359,41031,53756,
chr3	29322802	30051886	NM_001177711	0	+	29323172	30045353	0	14	445,173,59,92,158,80,107,47,97,51,111,81,128,6540,	0,153431,207129,305802,458408,481598,587546,602850,616067,618393,654774,706831,709770,722544,
chr3	29322802	30032809	NM_014483	0	+	29323172	30032704	0	13	445,173,59,92,158,80,107,47,97,51,111,81,237,	0,153431,207129,305802,458408,481598,587546,602850,616067,618393,654774,706831,709770,
chr3	29322802	30032809	NM_001177712	0	+	29323172	30032704	0	14	445,173,59,92,158,80,107,39,47,97,51,111,81,237,	0,153431,207129,305802,458408,481598,587546,599467,602850,616067,618393,654774,706831,709770,
chr3	29322802	30051886	NM_001003793	0	+	29323172	30045353	0	15	445,173,59,92,158,80,107,47,97,51,111,48,81,128,6540,	0,153431,207129,305802,458408,481598,587546,602850,616067,618393,654774,662895,706831,709770,722544,
chr3	29322802	30051886	NM_001003792	0	+	29323172	30045353	0	14	445,170,59,92,158,80,107,47,97,111,48,81,128,6540,	0,153434,207129,305802,458408,481598,587546,602850,616067,654774,662895,706831,709770,722544,
chr3	59735035	61237133	NM_002012	0	-	59737951	60522695	0	10	270,101,69,30,146,120,93,53,49,159,	0,2911,173036,262061,264697,787557,1072577,1292683,1451255,1501939,
chr3	59735035	61237133	NM_001166243	0	-	59737951	60522695	0	10	259,101,69,30,146,120,93,53,49,159,	0,2911,173036,262061,264697,787557,1072577,1292683,1451255,1501939,
chr3	81538849	81810950	NM_000158	0	-	81539557	81810668	0	16	765,116,133,185,172,111,99,128,116,210,91,136,126,116,170,425,	0,9411,45494,47212,88226,91466,96393,101338,104209,153082,156693,159157,160097,181139,215745,271676,
chr3	85008132	86123579	NM_001167674	0	+	85008758	86115933	0	10	687,150,153,138,171,91,179,120,126,7765,	0,843064,924308,927207,953390,976784,1002486,1020181,1106622,1107682,
chr3	85008132	86123579	NM_001167675	0	+	85008758	86115933	0	10	687,27,150,153,138,171,91,179,126,7765,	0,767539,843064,924308,927207,953390,976784,1002486,1106622,1107682,
chr3	85554208	86123579	NM_001256505	0	+	85932553	86115933	0	10	192,42,150,153,138,171,91,179,126,7765,	0,6798,296988,378232,381131,407314,430708,456410,560546,561606,
chr3	85775631	86123579	NM_153184	0	+	85775631	86115933	0	10	67,150,153,138,171,91,179,120,126,7765,	0,75565,156809,159708,185891,209285,234987,252682,339123,340183,
chr3	85554208	86123579	NM_001256504	0	+	85932553	86115933	0	11	192,42,27,150,153,138,171,91,179,126,7765,	0,6798,221463,296988,378232,381131,407314,430708,456410,560546,561606,
chr3	85554208	86123579	NM_001256503	0	+	85932553	86115933	0	10	192,42,153,138,171,91,179,120,126,7765,	0,6798,378232,381131,407314,430708,456410,474105,560546,561606,
chr3	85554208	86123579	NM_001256502	0	+	85932553	86115933	0	11	192,42,150,153,138,171,91,179,120,126,7765,	0,6798,296988,378232,381131,407314,430708,456410,474105,560546,561606,
chr3	131043935	131100319	NR_038976	0	-	131100319	131100319	0	4	1185,554,96,143,	0,2085,51520,56241,
chr3	136055998	136471245	NM_005862	0	-	136057095	136349740	0	34	1121,81,115,111,175,206,129,149,102,140,175,93,81,88,71,204,90,93,104,118,115,108,80,99,124,74,152,205,77,97,165,103,112,209,	0,1213,3334,4284,6675,12001,20563,21991,26209,29786,31951,40503,61592,80728,83936,85253,85611,85795,96399,106130,114876,127724,135256,136382,140132,163066,165471,184056,204962,231608,267152,285989,293713,415038,
chr3	174577110	175523428	NM_207015	0	+	174577197	175520991	0	14	130,502,274,120,151,144,93,206,120,147,96,94,199,2636,	0,237469,374610,397089,464853,587906,604078,607656,612316,716718,767968,877983,895897,943682,
chr3	178243254	178578193	NR_126560	0	-	178578193	178578193	0	8	1159,186,136,82,191,54,135,112,	0,10247,11794,222937,223579,231613,334022,334827,
chr3	178254085	178562217	NM_181361	0	+	178525197	178560725	0	5	414,123,171,196,1777,	0,271045,289290,291880,306355,
chr3	180331795	180397283	NM_181426	0	-	180332708	180397168	0	20	1070,83,180,141,107,160,124,209,138,165,195,133,104,192,129,93,159,147,120,205,	0,2273,2508,2818,5251,5803,17461,27985,30112,33071,34157,37393,38155,40754,45444,45669,46562,47853,49859,65283,
chr3	178243254	178578193	NR_126561	0	-	178578193	178578193	0	6	1159,57,191,142,135,112,	0,222962,223579,276326,334022,334827,
chr3	633787	887698	NR_110118	0	+	887698	887698	0	4	79,36,96,3640,	0,158110,248610,250271,
chr3	1134341	1445292	NM_014461	0	+	1189692	1445102	0	23	472,137,127,176,96,204,103,185,137,130,151,128,176,118,159,150,71,235,116,187,113,169,291,	0,55269,128029,135160,185755,202943,205231,228992,233157,234799,237127,259666,279641,280180,280946,281266,284347,290284,290635,292953,308775,309660,310660,
chr3	1134341	1445292	NM_001289080	0	+	1189692	1445102	0	23	463,137,127,176,96,204,103,185,137,130,151,128,176,118,159,150,71,235,116,187,113,169,291,	0,55269,128029,135160,185755,202943,205231,228992,233157,234799,237127,259666,279641,280180,280946,281266,284347,290284,290635,292953,308775,309660,310660,
chr3	1134341	1445292	NM_001289081	0	+	1269535	1445102	0	22	463,127,176,96,204,103,185,137,130,151,128,176,118,159,150,71,235,116,187,113,169,291,	0,128029,135160,185755,202943,205231,228992,233157,234799,237127,259666,279641,280180,280946,281266,284347,290284,290635,292953,308775,309660,310660,
chr3	2280512	3099645	NM_001206955	0	+	2613187	3097904	0	24	240,56,143,127,176,96,198,103,185,137,130,151,128,176,121,159,150,71,235,113,187,113,169,1842,	0,100349,332587,497386,506693,580657,627923,644316,648211,661856,664047,686800,749516,787273,792026,795803,798350,800104,801208,803481,804148,804763,814978,817291,
chr3	2140549	3099645	NM_175607	0	+	2613187	3097904	0	25	113,82,56,143,127,176,96,198,103,185,137,130,151,128,176,121,159,150,71,235,113,187,113,169,1842,	0,1692,240312,472550,637349,646656,720620,767886,784279,788174,801819,804010,826763,889479,927236,931989,935766,938313,940067,941171,943444,944111,944726,954941,957254,
chr3	16357351	16555222	NM_015150	0	-	16358334	16535376	0	10	1388,82,104,116,204,385,109,187,153,274,	0,7531,10928,42087,54231,61873,93530,118006,177880,197597,
chr3	16926451	17132098	NM_001144382	0	+	16926534	17131404	0	8	88,8,303,2487,204,76,110,874,	0,89,111,124714,129748,157914,182996,204773,
chr3	16974581	17132098	NM_015184	0	+	17051216	17131404	0	6	202,2487,204,76,110,874,	0,76584,81618,109784,134866,156643,
chr3	18004063	18310410	NM_001257177	0	+	18004177	18308535	0	5	123,120,94,93,1901,	0,51083,54046,78877,304446,
chr3	19190016	19577135	NM_144633	0	+	19190211	19575591	0	16	271,234,132,128,241,158,208,198,200,250,215,39,356,107,77,2249,	0,105129,132673,194062,199200,241956,246579,289639,301581,302630,308243,361838,364445,366797,369473,384870,
chr3	20081523	20195896	NM_003884	0	+	20081969	20194017	0	18	749,127,146,93,182,192,107,126,137,209,127,111,144,115,37,64,85,2073,	0,32301,55231,59830,61255,71564,74850,79566,82636,85873,87391,96910,100189,106284,107931,108211,108371,112300,
chr3	24158644	24536313	NM_000461	0	-	24164374	24270450	0	10	5972,259,147,206,148,101,261,64,72,171,	0,10345,16162,26347,29521,35236,72920,111784,220146,377498,
chr3	24158644	24536313	NM_001252634	0	-	24164374	24270450	0	12	5972,259,147,206,148,101,261,64,98,137,72,171,	0,10345,16162,26347,29521,35236,72920,111784,180072,201204,220146,377498,
chr3	24158644	24536313	NM_001128177	0	-	24164374	24270450	0	11	5972,259,147,206,148,101,261,64,137,72,171,	0,10345,16162,26347,29521,35236,72920,111784,201204,220146,377498,
chr3	24158644	24536313	NM_001128176	0	-	24164374	24270450	0	11	5972,259,147,206,148,101,261,64,146,72,136,	0,10345,16162,26347,29521,35236,72920,111784,180072,220146,377533,
chr3	30647993	30735633	NM_003242	0	+	30648375	30733091	0	7	476,169,191,800,142,128,2722,	0,38245,43768,65136,67603,81882,84918,
chr3	30647993	30735633	NM_001024847	0	+	30648375	30733091	0	8	476,75,169,191,800,142,128,2722,	0,16697,38245,43768,65136,67603,81882,84918,
chr3	34917288	35435515	NR_110817	0	-	35435515	35435515	0	4	778,54,54,152,	0,3616,430674,518075,
chr3	35682509	35835988	NM_001267617	0	+	35723243	35835450	0	19	35,174,167,42,90,145,79,60,141,109,38,230,234,185,105,261,127,149,796,	0,38769,40696,41830,42708,46721,48289,49063,49847,65956,74421,80587,88285,96160,97196,98299,102821,151364,152683,
chr3	35721278	35835988	NM_001267619	0	+	35723243	35835450	0	19	174,167,42,90,145,79,60,141,109,38,60,230,234,185,105,261,127,149,796,	0,1927,3061,3939,7952,9520,10294,11078,27187,35652,37511,41818,49516,57391,58427,59530,64052,112595,113914,
chr3	35683848	35835988	NM_016300	0	+	35723243	35835450	0	20	52,174,167,42,90,145,79,60,141,109,102,38,60,230,234,185,261,127,149,796,	0,37430,39357,40491,41369,45382,46950,47724,48508,64617,66612,73082,74941,79248,86946,94821,96960,101482,150025,151344,
chr3	36421978	36589498	NM_001292049	0	+	36422135	36587781	0	9	268,277,116,79,65,89,52,138,1816,	0,62877,105647,112664,123906,125259,148209,148361,165704,
chr3	36421978	36589498	NM_003149	0	+	36422135	36587781	0	11	268,277,101,82,116,79,65,89,52,138,1816,	0,62877,102505,104490,105647,112664,123906,125259,148209,148361,165704,
chr3	38589552	38691163	NM_001099405	0	-	38591811	38674798	0	27	3497,271,105,138,282,123,174,155,121,162,441,351,174,239,133,372,180,198,142,64,231,92,129,90,119,325,142,	0,6217,7594,8379,12085,14353,18347,27235,28599,31272,32869,37629,39338,49667,50856,55650,56667,57889,58607,60089,61672,65913,72781,74338,82249,84973,101469,
chr3	38589552	38691164	NM_001160161	0	-	38591811	38674798	0	27	3497,271,105,138,54,282,123,174,155,121,441,351,174,239,133,372,180,198,142,64,231,92,129,90,119,325,143,	0,6217,7594,8379,9169,12085,14353,18347,27235,28599,32869,37629,39338,49667,50856,55650,56667,57889,58607,60089,61672,65913,72781,74338,82249,84973,101469,
chr3	38589552	38691164	NM_001160160	0	-	38591811	38674798	0	28	3497,175,105,138,54,282,123,174,155,121,159,441,351,174,239,133,372,180,198,142,64,231,92,129,90,119,325,143,	0,6313,7594,8379,9169,12085,14353,18347,27235,28599,31272,32869,37629,39338,49667,50856,55650,56667,57889,58607,60089,61672,65913,72781,74338,82249,84973,101469,
chr3	38589552	38691163	NM_001099404	0	-	38591811	38674798	0	28	3497,271,105,138,54,282,123,174,155,121,162,441,351,174,239,133,372,180,198,142,64,231,92,129,90,119,325,142,	0,6217,7594,8379,9169,12085,14353,18347,27235,28599,31272,32869,37629,39338,49667,50856,55650,56667,57889,58607,60089,61672,65913,72781,74338,82249,84973,101469,
chr3	38589552	38691163	NM_000335	0	-	38591811	38674798	0	28	3497,271,105,138,54,282,123,174,155,121,159,441,351,174,239,133,372,180,198,142,64,231,92,129,90,119,325,142,	0,6217,7594,8379,9169,12085,14353,18347,27235,28599,31272,32869,37629,39338,49667,50856,55650,56667,57889,58607,60089,61672,65681,72781,74338,82249,84973,101469,
chr3	38589552	38691163	NM_198056	0	-	38591811	38674798	0	28	3497,271,105,138,54,282,123,174,155,121,162,441,351,174,239,133,372,180,198,142,64,231,92,129,90,119,325,142,	0,6217,7594,8379,9169,12085,14353,18347,27235,28599,31272,32869,37629,39338,49667,50856,55650,56667,57889,58607,60089,61672,65681,72781,74338,82249,84973,101469,
chr3	62384020	62861064	NM_003716	0	-	62385080	62860704	0	30	1240,105,108,33,84,75,148,156,147,142,157,21,107,18,124,64,102,188,137,213,109,67,140,112,122,234,81,333,114,801,	0,4735,39758,47419,67021,67993,75827,79915,83377,92993,93944,95299,100816,114405,117713,118234,119803,134525,138099,151557,159059,172526,186839,194291,247376,252501,263968,355095,367525,476243,
chr3	62384020	62861064	NM_183394	0	-	62385080	62860704	0	28	1240,105,108,33,84,75,148,156,142,157,107,69,124,64,102,188,137,213,109,67,140,112,122,234,81,333,114,801,	0,4735,39758,47419,67021,67993,75827,79915,92993,93944,100816,115292,117713,118234,119803,134525,138099,151557,159059,172526,186839,194291,247376,252501,263968,355095,367525,476243,
chr3	62384020	62861064	NM_183393	0	-	62385080	62860704	0	27	1240,105,108,33,84,75,148,156,142,157,107,124,64,102,188,86,213,109,67,140,112,122,234,81,333,114,801,	0,4735,39758,47419,67021,67993,75827,79915,92993,93944,100816,117713,118234,119803,134525,138150,151557,159059,172526,186839,194291,247376,252501,263968,355095,367525,476243,
chr3	68780914	68981761	NM_182522	0	-	68782292	68934339	0	6	1390,125,156,116,136,371,	0,7311,21099,148966,153411,200476,
chr3	68780914	68981761	NM_001005527	0	-	68782292	68934339	0	6	1390,125,156,116,136,289,	0,7311,21099,148966,153411,200558,
chr3	85849136	85877200	NR_046752	0	-	85877200	85877200	0	4	437,149,132,50,	0,816,5467,28014,
chr3	97158436	97367421	NM_001278300	0	+	97167568	97367174	0	13	65,57,163,64,109,71,126,186,126,62,210,192,292,	0,1823,8975,26826,35759,39701,44341,92765,153019,171200,198280,206526,208693,
chr3	96533424	96728971	NM_001278301	0	+	96533467	96728873	0	4	428,65,664,124,	0,52244,172749,195423,
chr3	97158436	97367421	NM_173655	0	+	97167568	97367174	0	13	65,57,116,163,64,109,71,126,186,126,62,210,292,	0,1823,8125,8975,26826,35759,39701,44341,92765,153019,171200,198280,208693,
chr3	96533424	97467786	NM_001080448	0	+	96533467	97467545	0	18	428,65,664,156,336,125,163,109,71,126,186,126,62,210,150,194,150,356,	0,52244,172749,411683,429371,590569,633987,660771,664713,669353,717777,778031,796212,823292,905680,921344,932842,934006,
chr3	98433176	98451495	NR_046683	0	-	98451495	98451495	0	5	166,146,128,103,226,	0,1043,1317,4086,18093,
chr3	103903475	103946105	NR_030330	0	-	103946105	103946105	0	3	47,3,33,	0,62,42597,
chr3	105377108	105587887	NM_170662	0	-	105377813	105586421	0	19	965,120,141,132,95,147,95,366,186,204,132,88,138,122,157,147,251,182,308,	0,11968,20166,23214,23459,27055,35229,43829,45723,61782,75744,78906,82229,87652,93197,118131,195149,209145,210471,
chr3	120627049	121143608	NM_014980	0	+	120628425	121137944	0	28	132,197,98,82,101,135,64,84,124,79,155,73,148,68,41,218,173,126,152,72,66,171,240,361,166,112,221,5706,	0,1368,46737,133497,137232,206722,213438,244274,249301,297720,314800,325413,330768,332237,342520,346692,348958,350840,371602,374063,410272,470513,473090,499040,504955,507654,510134,510853,
chr3	123813557	124238698	NM_003947	0	+	123813684	124237309	0	34	194,75,115,193,513,123,192,132,231,123,192,209,175,196,167,120,219,150,115,116,123,183,119,67,110,70,90,93,112,191,102,143,103,1452,	0,133279,140118,169787,174032,204080,231269,235150,239554,252432,290134,300424,303986,318759,328101,335945,339596,344177,347234,351450,352052,360466,361899,367179,367813,379952,382534,388097,393493,395983,396612,398029,401600,423689,
chr3	123813557	124440036	NM_001024660	0	+	123813684	124438317	0	60	194,75,115,193,513,123,192,132,231,123,192,209,175,196,167,120,219,150,115,116,123,183,119,67,110,70,90,93,112,191,102,143,103,247,284,105,96,131,67,104,70,87,93,51,78,186,172,239,254,124,60,28,172,122,132,165,79,201,139,2265,	0,133279,140118,169787,174032,204080,231269,235150,239554,252432,290134,300424,303986,318759,328101,335945,339596,344177,347234,351450,352052,360466,361899,367179,367813,379952,382534,388097,393493,395983,396612,398029,401600,468132,537709,539138,542497,556097,560890,562737,563023,563720,564654,566212,567140,571738,572301,576949,579650,583479,584747,599093,599621,601423,602882,605158,607327,61822…
chr3	123813557	123883533	NR_028136	0	+	123883533	123883533	0	3	194,238,1978,	0,67499,67998,
chr3	125688027	125702296	NM_001012337	0	+	125690897	125702163	0	6	216,128,118,162,176,200,	0,2858,6378,7819,13085,14069,
chr3	131252403	131754286	NM_130808	0	-	131254038	131624287	0	16	1770,237,134,52,55,134,60,87,99,90,84,75,72,180,181,876,	0,8997,16387,18880,21937,30656,41511,48019,53924,136115,152315,162982,166349,189886,371704,501007,
chr3	131252403	131758450	NM_153429	0	-	131254038	131756453	0	17	1770,237,134,52,55,134,60,87,99,90,84,75,72,180,181,154,82,	0,8997,16387,18880,21937,30656,41511,48019,53924,136115,152315,162982,166349,189886,371704,503997,505965,
chr3	131252403	131756648	NM_001289112	0	-	131254038	131756453	0	16	1770,237,134,52,55,134,60,87,99,90,84,75,72,180,181,248,	0,8997,16387,18880,21937,30656,41511,48019,53924,136115,152315,162982,166349,189886,371704,503997,
chr3	132757131	133116619	NM_001136469	0	+	132948155	133114830	0	6	148,119,82,1410,155,1912,	0,7614,190982,341464,351892,357576,
chr3	132757131	133116619	NM_023943	0	+	132948155	133114830	0	6	148,119,86,1410,155,1912,	0,7614,190978,341464,351892,357576,
chr3	132843664	133116619	NM_001282865	0	+	132948155	133114830	0	4	329,86,155,1912,	0,104445,265359,271043,
chr3	155197670	155394105	NM_001130961	0	-	155201154	155393828	0	24	3170,28,355,60,80,147,85,125,108,180,98,92,72,162,108,172,121,204,94,171,128,246,147,320,	0,3467,5474,6265,8146,8778,10902,12847,14259,14456,17438,20821,24673,34841,44015,69905,74194,85033,88349,103590,106183,114057,116350,196115,
chr3	155197670	155394105	NM_001130960	0	-	155198756	155393828	0	23	3170,355,60,80,147,85,125,108,180,98,92,72,162,108,172,121,204,94,171,128,246,147,320,	0,5474,6265,8146,8778,10902,12847,14259,14456,17438,20821,24673,34841,44015,69905,74194,85033,88349,103590,106183,114057,116350,196115,
chr3	155197670	155421997	NM_014996	0	-	155198756	155314156	0	22	3170,355,80,147,85,125,108,180,98,92,72,162,108,172,121,204,94,171,128,246,147,63,	0,5474,8146,8778,10902,12847,14259,14456,17438,20821,24673,34841,44015,69905,74194,85033,88349,103590,106183,114057,116350,224264,
chr3	156544095	156763918	NM_001004316	0	+	156547118	156763539	0	13	70,92,215,120,176,186,82,78,204,94,165,300,790,	0,2979,26461,94268,101122,116222,152887,166346,166767,185106,198453,201796,219033,
chr3	164431882	164549268	NR_126405	0	-	164549268	164549268	0	4	388,220,169,67,	0,3477,16777,117319,
chr3	167967309	168548374	NR_021485	0	+	168548374	168548374	0	16	506,135,106,105,123,123,120,148,138,123,121,195,132,135,123,1509,	0,59783,64549,270014,395728,459742,542680,544493,553379,558007,560197,560686,562832,571671,575281,579556,
chr3	172607146	172859058	NM_031955	0	-	172607359	172835521	0	11	336,84,165,110,147,148,85,90,146,630,166,	0,24304,26960,34851,35989,67320,87611,130129,159592,227763,251746,
chr3	173116237	174001139	NM_014932	0	+	173322388	173999093	0	7	40,69,813,153,213,790,2869,	0,36562,205831,409232,876867,880413,882033,
chr3	177534652	177617012	NR_110826	0	+	177617012	177617012	0	3	132,164,2661,	0,78748,79699,
chr3	178276487	178562217	NM_005832	0	+	178525197	178560725	0	6	285,77,123,171,196,1777,	0,236442,248643,266888,269478,283953,
chr3	178276487	178562217	NM_001278911	0	+	178525197	178560725	0	5	285,123,171,196,1777,	0,248643,266888,269478,283953,
chr3	187420153	187450203	NR_034062	0	+	187450203	187450203	0	3	174,119,45,	0,13256,30005,
chr3	97705526	97754148	NM_001105580	0	-	97705526	97753831	0	10	300,197,153,141,83,224,68,113,127,115,	0,6169,14932,21081,22273,25661,30972,38884,48180,48507,
chr3	97705526	97754148	NR_047685	0	-	97754148	97754148	0	10	300,197,153,141,83,224,68,113,127,115,	0,6169,14932,21081,22273,25661,30972,38884,48180,48507,
chr3	100941389	101039419	NM_016247	0	-	100945812	101039216	0	19	4436,80,211,189,211,220,1259,304,86,245,21,59,162,83,50,32,167,249,288,	0,6251,6834,8411,10235,20142,20983,23256,31150,34983,44965,46969,51035,53117,54118,68933,81600,97038,97742,
chr3	133319448	133380737	NM_007027	0	-	133320093	133379971	0	28	789,162,90,138,164,112,167,221,193,103,147,124,110,174,287,212,173,344,251,164,167,180,197,182,144,135,91,125,	0,7930,8268,10399,11784,16209,16555,17608,19550,22486,22706,23447,27757,27955,37271,39354,42595,43415,48778,49175,51858,52740,54685,56071,57193,58411,60439,61164,
chr3	155480400	155524055	NM_173657	0	-	155481305	155520365	0	6	1307,161,148,60,127,128,	0,4897,13089,39920,42985,43527,
chr4	16503156	16900432	NM_001290	0	-	16504265	16900108	0	8	1340,152,124,84,123,173,103,456,	0,7001,10447,84388,87176,94169,257624,396820,
chr4	16503156	16900432	NM_001304435	0	-	16504703	16900108	0	8	1598,152,124,84,123,173,103,456,	0,7001,10447,84388,87176,94169,257624,396820,
chr4	16752472	16900432	NR_130734	0	-	16900432	16900432	0	7	78,52,103,85,127,29,456,	0,1557,8308,137824,138391,142221,147504,
chr4	16503156	16900432	NM_001130834	0	-	16507500	16900108	0	9	1340,143,152,124,84,123,173,103,456,	0,4306,7001,10447,84388,87176,94169,257624,396820,
chr4	16503156	16900432	NM_001304434	0	-	16504265	16900108	0	8	1340,146,124,84,123,173,103,456,	0,7007,10447,84388,87176,94169,257624,396820,
chr4	5053526	5502725	NM_018401	0	+	5053590	5500810	0	12	116,56,152,174,38,90,104,117,126,132,65,2054,	0,88105,116499,279420,346407,365045,394873,405007,408303,414903,416206,447145,
chr4	20730238	21950374	NM_147182	0	-	20731704	20852267	0	9	1514,63,105,108,71,70,125,112,181,	0,3390,4065,6012,21046,30205,121927,1034305,1219955,
chr4	20730238	21699318	NM_001035003	0	-	20731704	21699060	0	8	1514,63,105,108,71,70,125,346,	0,3390,4065,6012,21046,30205,121927,968734,
chr4	20730238	21546279	NM_001035004	0	-	20731704	20852267	0	8	1514,63,105,108,71,70,125,267,	0,3390,4065,6012,21046,30205,121927,815774,
chr4	20730238	21305529	NM_147183	0	-	20731704	21305529	0	8	1514,63,105,108,71,70,125,100,	0,3390,4065,6012,21046,30205,121927,575191,
chr4	40812043	41216635	NM_173075	0	-	40818108	41035271	0	17	6233,180,116,81,88,115,128,147,61,86,206,816,69,98,112,156,214,	0,11844,13617,15860,17105,20436,80337,83238,124429,124587,134838,203556,223209,255549,290612,332960,404378,
chr4	40812043	41216635	NM_001166050	0	-	40818108	41035271	0	18	6233,180,116,84,88,115,128,147,61,86,63,206,816,69,98,112,156,214,	0,11844,13617,15860,17105,20436,80337,83238,124429,124587,125050,134838,203556,223209,255549,290612,332960,404378,
chr4	40812043	41216635	NM_004307	0	-	40818108	41035271	0	18	6233,180,116,84,88,115,128,147,61,86,63,209,816,69,98,112,156,214,	0,11844,13617,15860,17105,20436,80337,83238,124429,124587,125050,134838,203556,223209,255549,290612,332960,404378,
chr4	62362838	62938168	NM_015236	0	+	62363011	62936626	0	23	228,214,110,15,801,81,303,104,186,39,184,123,209,177,210,221,67,92,27,169,126,97,2342,	0,90106,179705,233501,235633,316688,395535,398610,412439,415598,437719,438802,449793,450979,482442,486262,499170,501053,531734,534321,540610,547332,572988,
chr4	72053002	72437804	NM_001134742	0	+	72102293	72433610	0	25	116,74,180,136,161,180,77,158,88,155,114,175,134,272,71,192,114,162,179,73,69,174,162,80,4300,	0,49290,67934,152084,162626,169722,210291,253330,260360,263103,263902,266209,279158,285413,299662,310215,344776,346941,359064,360362,367854,370426,372807,379718,380502,
chr4	72053002	72437804	NM_001098484	0	+	72102293	72432764	0	26	116,74,180,136,161,180,77,158,88,155,114,175,134,272,71,192,114,162,179,73,69,174,162,97,80,4300,	0,49290,67934,152084,162626,169722,210291,253330,260360,263103,263902,266209,279158,285413,299662,310215,344776,346941,359064,360362,367854,370426,372807,376507,379718,380502,
chr4	81256873	81884910	NM_001206997	0	+	81256922	81884766	0	7	160,131,91,51,143,130,240,	0,27034,247373,272613,534273,609090,627797,
chr4	81256873	81884910	NM_152770	0	+	81256922	81884766	0	6	160,131,91,143,130,240,	0,27034,247373,534273,609090,627797,
chr4	86936275	87281375	NM_138980	0	-	86938380	87080572	0	14	2248,78,64,125,183,72,166,139,59,130,170,99,115,565,	0,14074,16245,49143,52650,83401,85929,86771,88063,92100,144175,179186,339407,344535,
chr4	86936275	87374283	NM_002753	0	-	86938511	87115554	0	14	2253,78,64,125,183,72,166,139,59,130,170,72,115,101,	0,14074,16245,49143,52650,83401,85929,86771,88063,92100,144175,179213,339407,437907,
chr4	86936275	87281375	NM_138982	0	-	86938380	87115554	0	14	2248,78,64,125,183,72,166,139,59,130,170,72,115,565,	0,14074,16245,49143,52650,83401,85929,86771,88063,92100,144175,179213,339407,344535,
chr4	93225549	94695706	NM_001510	0	+	93225807	94693649	0	16	346,156,285,206,54,174,162,120,102,198,313,139,196,167,241,2480,	0,285732,780596,806349,903005,912339,920215,933972,1091208,1118372,1151263,1186240,1210817,1321870,1464811,1467677,
chr4	95373007	95589378	NM_006457	0	+	95376439	95585218	0	13	139,138,152,43,419,173,37,188,175,181,121,116,4250,	0,3390,71867,121494,123759,133708,134551,166147,188419,202603,205570,210565,212121,
chr4	95373007	95589378	NM_001256426	0	+	95376439	95585218	0	17	139,138,152,43,92,18,173,37,120,144,132,188,175,181,121,116,4250,	0,3390,71867,121494,124086,133129,133708,134551,156202,158304,159212,166147,188419,202603,205570,210565,212121,
chr4	95373007	95589378	NM_001256425	0	+	95539209	95585218	0	12	139,138,152,43,173,37,188,175,181,121,116,4250,	0,3390,71867,121494,133708,134551,166147,188419,202603,205570,210565,212121,
chr4	95373007	95589378	NM_001256427	0	+	95376439	95587177	0	15	139,138,152,43,92,18,173,37,188,175,181,121,116,58,2203,	0,3390,71867,121494,124086,133129,133708,134551,166147,188419,202603,205570,210565,212121,214168,
chr4	93225549	94695706	NM_001286838	0	+	93225807	94693649	0	15	346,156,206,54,174,162,120,102,198,313,139,196,167,241,2480,	0,285732,806349,903005,912339,920215,933972,1091208,1118372,1151263,1186240,1210817,1321870,1464811,1467677,
chr4	95373007	95589378	NM_001256428	0	+	95496841	95585218	0	12	139,138,43,419,173,37,188,175,181,121,116,4250,	0,3390,121494,123759,133708,134551,166147,188419,202603,205570,210565,212121,
chr4	95373007	95589378	NM_001011513	0	+	95376439	95585218	0	13	139,138,152,43,92,173,37,188,175,181,121,116,4250,	0,3390,71867,121494,124086,133708,134551,166147,188419,202603,205570,210565,212121,
chr4	102711763	102995969	NM_017935	0	+	102712037	102994900	0	17	344,399,155,139,140,106,197,79,309,306,69,179,64,30,56,65,808,	0,39201,64428,71919,79898,104698,127386,230907,234594,239353,253232,269604,272468,280668,281738,283077,283398,
chr4	102734982	102995969	NM_001083907	0	+	102750984	102994900	0	17	113,399,155,139,140,106,197,79,309,306,69,179,64,30,56,65,808,	0,15982,41209,48700,56679,81479,104167,207688,211375,216134,230013,246385,249249,257449,258519,259858,260179,
chr4	102711763	102995969	NM_001127507	0	+	102712037	102994900	0	16	344,155,139,140,106,197,79,309,306,69,179,64,30,56,65,808,	0,64428,71919,79898,104698,127386,230907,234594,239353,253232,269604,272468,280668,281738,283077,283398,
chr4	109745038	110223799	NM_032518	0	-	109745245	110223175	0	34	345,27,54,54,27,51,63,81,45,45,24,78,45,45,69,63,45,36,33,45,27,54,45,27,36,108,72,27,27,18,53,70,353,475,	0,1313,3252,8497,17812,20636,21306,22256,24876,28353,29019,35773,37044,38618,39436,45205,60295,65338,65818,72784,75271,77236,94289,96695,113925,116656,117483,150484,150650,186475,226244,476700,477840,478286,
chr4	113218498	113363764	NM_025144	0	+	113298933	113362366	0	16	127,52,221,155,199,60,87,77,96,105,2134,154,163,187,189,1406,	0,18458,80335,85055,114484,126601,128322,129124,130227,131806,133105,137805,141141,142343,143574,143860,
chr4	109745037	110223523	NM_001256074	0	-	109745245	110223175	0	32	346,54,54,36,81,27,51,63,81,45,45,78,45,69,63,45,36,33,45,27,54,45,27,36,108,60,27,27,18,53,70,645,	0,3253,8498,10473,14216,17813,20637,21307,22257,24877,28354,35774,37045,39437,45206,60296,65339,65819,72785,75272,77237,94290,96696,113926,116657,118327,150485,150651,186476,226245,476701,477841,
chr4	109731876	110223523	NR_045756	0	-	110223523	110223523	0	36	1536,1226,39,87,54,27,54,54,36,27,51,63,37,45,45,24,78,45,45,69,63,45,36,33,45,27,54,45,27,27,27,18,53,70,353,65,	0,1983,6676,9091,13453,14475,16414,21659,23634,30974,33798,34468,35462,38038,41515,42181,48935,50206,51780,52598,58367,73457,78500,78980,85946,88433,90398,107451,109857,163646,163812,199637,239406,489862,491002,491582,
chr4	113218498	113363764	NM_001253884	0	+	113299012	113362366	0	15	127,52,169,199,60,87,77,96,105,2134,154,163,187,189,1406,	0,18458,80387,114484,126601,128322,129124,130227,131806,133105,137805,141141,142343,143574,143860,
chr4	113218498	113363764	NM_001102406	0	+	113298933	113362366	0	16	127,52,169,155,199,60,87,77,96,105,2134,154,163,187,189,1406,	0,18458,80387,85055,114484,126601,128322,129124,130227,131806,133105,137805,141141,142343,143574,143860,
chr4	109731876	110223799	NM_198721	0	-	109735082	110223175	0	37	3209,39,78,54,27,54,54,27,51,63,81,45,45,24,78,45,45,69,63,45,36,33,45,27,54,45,27,36,108,72,27,27,18,53,70,353,475,	0,6676,8531,13453,14475,16414,21659,30974,33798,34468,35418,38038,41515,42181,48935,50206,51780,52598,58367,73457,78500,78980,85946,88433,90398,107451,109857,127087,129818,130645,163646,163812,199637,239406,489862,491002,491448,
chr4	121613067	121844021	NM_018699	0	-	121616265	121843763	0	16	3363,105,86,94,161,94,158,85,80,122,93,175,175,123,84,351,	0,18396,62640,85275,89230,93085,106354,107748,119457,124540,124919,126440,129258,161505,215561,230603,
chr4	121613067	121844021	NM_001300823	0	-	121616265	121843763	0	15	3363,105,86,94,161,94,158,85,80,122,175,175,123,84,351,	0,18396,62640,85275,89230,93085,106354,107748,119457,124540,126440,129258,161505,215561,230603,
chr4	121613067	121844021	NM_001300824	0	-	121631506	121843763	0	14	3363,105,94,161,94,158,85,80,122,175,175,123,84,351,	0,18396,85275,89230,93085,106354,107748,119457,124540,126440,129258,161505,215561,230603,
chr4	142949181	143767604	NM_003866	0	-	142949934	143352412	0	27	886,155,113,98,141,118,124,173,157,204,178,109,105,131,148,73,112,80,51,117,119,45,217,64,99,63,243,	0,54002,58115,80064,84513,94099,95263,96559,117811,132329,145603,165058,180396,180867,209835,232463,242634,277429,286683,374909,377177,401144,403140,434634,439928,697810,818180,
chr4	142949181	143767604	NM_001101669	0	-	142949934	143352412	0	26	886,155,113,98,141,118,124,173,157,204,178,109,105,131,148,73,112,80,51,117,119,45,217,64,63,243,	0,54002,58115,80064,84513,94099,95263,96559,117811,132329,145603,165058,180396,180867,209835,232463,242634,277429,286683,374909,377177,401144,403140,434634,697810,818180,
chr4	164445449	165304407	NM_001166373	0	-	164449899	164775283	0	8	4749,148,181,80,51,149,75,69,	0,21298,61451,89016,176515,329723,587290,858889,
chr4	162305043	163085186	NM_001128427	0	-	162306898	163032548	0	16	2558,125,108,150,119,27,135,162,121,167,121,197,249,31,142,420,	0,71112,75320,97128,116124,126506,154274,158640,203563,272436,375519,391986,536512,649733,727379,779723,
chr4	162305043	163085186	NM_001128428	0	-	162306898	163032548	0	15	2558,125,108,150,119,135,162,121,167,121,197,249,31,142,420,	0,71112,75320,97128,116124,154274,158640,203563,272436,375519,391986,536512,649733,727379,779723,
chr4	162305043	163085186	NM_020116	0	-	162306898	163032548	0	16	2558,125,108,150,119,27,135,162,121,167,121,197,249,34,142,420,	0,71112,75320,97128,116124,126506,154274,158640,203563,272436,375519,391986,536512,649733,727379,779723,
chr4	172734574	173961558	NM_001034845	0	+	172735731	173961251	0	13	567,307,109,139,167,186,184,118,108,222,117,150,475,	0,988,416232,498190,535099,995937,1000116,1069366,1117737,1138613,1195754,1208052,1226509,
chr4	183245136	183724177	NM_001080477	0	+	183245173	183721504	0	27	269,279,238,239,123,215,211,102,195,201,186,147,217,120,262,268,144,250,233,155,875,176,236,297,1612,131,3429,	0,22667,276940,304667,329787,349021,355682,356264,356559,357830,364182,390103,404981,406216,406894,412824,414417,419186,427816,429466,430401,449488,450934,465109,468290,472653,475612,
chr4	16228285	16259810	NR_027697	0	+	16259810	16259810	0	3	515,101,1880,	0,12108,29645,
chr4	16228285	16259810	NR_027696	0	+	16259810	16259810	0	3	515,101,1931,	0,12108,29594,
chr4	20255186	20622184	NM_001289136	0	+	20255438	20620632	0	36	431,72,72,72,72,72,72,164,139,72,72,72,144,164,151,75,144,144,167,133,69,72,72,72,164,125,98,140,94,138,241,131,155,289,212,1794,	0,3108,4304,15246,214188,227152,232636,235255,238197,256931,257502,265818,270196,270450,275385,278420,280008,285877,287889,288930,292467,294924,295493,297263,300241,313698,313954,315301,336080,342133,342851,344701,356449,363346,363875,365204,
chr4	20255186	20622184	NM_004787	0	+	20255438	20620632	0	37	431,72,72,72,72,72,72,164,139,72,72,72,144,164,24,151,75,144,144,167,133,69,72,72,72,164,125,98,140,94,138,241,131,155,289,212,1794,	0,3108,4304,15246,214188,227152,232636,235255,238197,256931,257502,265818,270196,270450,271585,275385,278420,280008,285877,287889,288930,292467,294924,295493,297263,300241,313698,313954,315301,336080,342133,342851,344701,356449,363346,363875,365204,
chr4	20255186	20622184	NM_001289135	0	+	20255438	20620632	0	36	431,72,72,72,72,72,72,176,139,72,72,72,144,164,151,75,144,144,167,133,69,72,72,72,164,125,98,140,94,138,241,131,155,289,212,1794,	0,3108,4304,15246,214188,227152,232636,235255,238197,256931,257502,265818,270196,270450,275385,278420,280008,285877,287889,288930,292467,294924,295493,297263,300241,313698,313954,315301,336080,342133,342851,344701,356449,363346,363875,365204,
chr4	26862312	27027003	NM_001169118	0	+	26862840	27024618	0	13	679,131,115,112,116,178,178,168,24,101,239,274,2863,	0,58813,96921,134688,138541,141526,142236,146842,147292,147737,148073,157020,161828,
chr4	26862312	27027003	NM_020860	0	+	26862840	27024618	0	12	679,131,115,112,116,178,178,168,101,239,274,2863,	0,58813,96921,134688,138541,141526,142236,146842,147737,148073,157020,161828,
chr4	26862312	27027003	NM_001169117	0	+	26862840	27022659	0	13	679,131,115,112,116,178,178,168,101,239,274,68,2863,	0,58813,96921,134688,138541,141526,142236,146842,147737,148073,157020,160310,161828,
chr4	30722036	31148423	NM_001173523	0	+	30723044	31144471	0	3	4182,217,4329,	0,199738,422058,
chr4	30722036	31148423	NM_032457	0	+	30723044	31144471	0	3	4182,193,4329,	0,199738,422058,
chr4	33897960	34041515	NR_125902	0	-	34041515	34041515	0	5	1981,116,166,82,59,	0,51070,74452,83866,143496,
chr4	37246689	37451087	NM_001144990	0	+	37246689	37448839	0	7	151,89,117,204,145,590,6181,	0,80868,111298,185504,188808,193733,198217,
chr4	44175919	44450824	NM_198353	0	-	44176806	44450540	0	2	1348,1245,	0,273660,
chr4	46920916	46995522	NM_001204267	0	-	46930241	46995452	0	8	9856,260,144,83,221,68,119,99,	0,46070,55332,58161,58510,60131,73928,74507,
chr4	46920916	46995522	NM_001204266	0	-	46930241	46995452	0	9	9856,260,153,144,83,221,68,119,99,	0,46070,52183,55332,58161,58510,60131,73928,74507,
chr4	46920916	46996424	NM_000809	0	-	46930241	46995441	0	9	9856,260,153,144,83,221,68,119,1069,	0,46070,52183,55332,58161,58510,60131,73928,74439,
chr4	47644851	47840123	NM_001278586	0	-	47644914	47839966	0	14	422,114,108,146,232,108,117,108,114,182,208,201,145,220,	0,2246,10718,18876,22197,31558,35103,40896,50135,101567,120544,143890,164068,195052,
chr4	47596014	47840123	NM_006587	0	-	47597737	47839966	0	22	1906,134,272,175,50,117,130,111,114,108,146,232,108,117,111,108,114,182,208,201,145,220,	0,6216,9399,29573,29901,32407,47922,49148,51083,59555,67713,71034,80395,83940,86143,89733,98972,150404,169381,192727,212905,243889,
chr4	47596014	47840123	NM_001278585	0	-	47597737	47839966	0	20	1906,134,272,175,50,117,130,111,114,108,146,232,108,117,108,114,182,208,145,220,	0,6216,9399,29573,29901,32407,47922,49148,51083,59555,67713,71034,80395,83940,89733,98972,150404,169381,212905,243889,
chr4	48499379	48782316	NM_015030	0	-	48501438	48636427	0	64	2318,191,111,18,69,99,150,208,248,168,204,177,75,162,198,141,171,98,608,95,191,122,205,186,104,151,113,85,169,141,260,169,100,155,111,161,173,92,58,125,193,269,87,186,238,108,133,172,87,109,104,102,99,93,169,81,80,97,140,54,200,123,180,222,	0,2667,4260,5465,8184,12696,13472,15118,17665,23685,25538,30114,30608,30812,33793,37182,38294,42608,42990,44664,46444,47420,48704,50221,51327,52110,53229,54131,55852,59615,60090,64105,65526,66585,67570,68168,69885,73464,75823,77754,78667,81610,83502,84057,85134,89258,92382,93296,96567,98227,98534,104657,105927,108378,109075,111624,112381,121911,123276,125763,136928,187310,213156,282715,
chr4	48988264	49064095	NM_025087	0	+	48988446	49063907	0	16	225,192,121,155,202,89,258,126,80,106,136,150,145,62,156,267,	0,2229,5206,5688,8371,12212,17487,20953,31001,42381,44577,46318,51788,58538,64446,75564,
chr4	48988658	49064095	NM_001286791	0	+	48990531	49063907	0	16	144,192,121,155,202,89,258,126,80,106,136,150,145,62,156,267,	0,1835,4812,5294,7977,11818,17093,20559,30607,41987,44183,45924,51394,58144,64052,75170,
chr4	78432906	78532988	NM_006419	0	+	78527019	78532193	0	5	36,106,133,81,847,	0,94071,95950,98861,99235,
chr4	79892901	80229953	NR_038342	0	+	80229953	80229953	0	6	129,53,167,97,38,527,	0,1252,114348,224088,334943,336525,
chr4	106473776	106602070	NM_001242729	0	+	106473922	106599094	0	14	342,188,124,148,18,200,134,105,120,312,144,199,260,3162,	0,36628,60764,78278,83783,92568,95929,101445,102983,106434,113557,114509,114824,125132,
chr4	119809995	119982402	NM_001286755	0	+	119810191	119978670	0	3	301,152,3847,	0,134589,168560,
chr4	119809995	119982402	NM_133477	0	+	119810191	119979089	0	5	301,152,812,2183,3847,	0,134589,137786,141004,168560,
chr4	119809995	119959675	NM_001128933	0	+	119810191	119953212	0	4	301,152,812,8676,	0,134589,137786,141004,
chr4	119809995	119959675	NM_001128934	0	+	119810191	119958344	0	5	301,152,812,2183,1409,	0,134589,137786,141004,148271,
chr4	119771842	119982402	NM_001286754	0	+	119772083	119979089	0	5	253,152,812,2183,3847,	0,172742,175939,179157,206713,
chr4	133512243	133599655	NR_126401	0	+	133599655	133599655	0	4	188,135,104,78,	0,53619,71173,87334,
chr4	140222675	140311935	NM_057175	0	+	140222931	140309238	0	20	310,85,105,158,135,154,120,96,107,73,170,153,129,214,194,109,99,147,98,2898,	0,32652,35326,39390,41304,42664,47940,49669,49983,52504,55864,58221,58978,60202,68689,74843,77234,83310,84611,86362,
chr4	176554087	176923842	NR_048571	0	-	176923842	176923842	0	6	2121,66,77,154,59,383,	0,7192,7816,18897,179254,369372,
chr4	176554087	176923842	NM_005277	0	-	176556055	176733378	0	8	2121,66,77,154,157,193,59,383,	0,7192,7816,18897,40743,68638,179254,369372,
chr4	176554087	176923842	NM_201592	0	-	176556055	176923463	0	7	2121,66,77,154,157,193,383,	0,7192,7816,18897,40743,68638,369372,
chr4	176554087	176734265	NM_201591	0	-	176556055	176733378	0	7	2121,66,77,154,157,193,924,	0,7192,7816,18897,40743,68638,179254,
chr4	176554087	176708827	NM_001261448	0	-	176556055	176708502	0	7	2121,66,77,154,157,193,341,	0,7192,7816,18897,40743,68638,154399,
chr4	176554087	176923842	NM_001261447	0	-	176556055	176923741	0	5	2121,66,77,154,383,	0,7192,7816,18897,369372,
chr4	5822490	5890343	NM_001313	0	-	5823486	5889993	0	14	1088,166,180,171,142,157,121,69,81,62,165,185,89,389,	0,4730,7725,15151,16001,18758,20544,22329,28628,30644,35379,40262,45904,67464,
chr4	5822490	5891953	NM_001288661	0	-	5823486	5891384	0	14	1088,166,180,171,142,157,121,69,81,62,165,185,89,602,	0,4730,7725,15151,16001,18758,20544,22329,28628,30644,35379,40262,45904,68861,
chr4	5822490	5889540	NM_001288662	0	-	5823486	5889136	0	14	1088,166,180,171,142,157,121,69,81,62,165,185,89,425,	0,4730,7725,15151,16001,18758,20544,22329,28628,30644,35379,40262,45904,66625,
chr4	5822490	5894810	NM_001014809	0	-	5823486	5894696	0	14	1088,166,180,171,142,157,121,69,81,62,165,185,89,495,	0,4730,7725,15151,16001,18758,20544,22329,28628,30644,35379,40262,45904,71825,
chr4	101111189	101136662	NR_125924	0	+	101136662	101136662	0	5	42,84,97,77,226,	0,2933,3713,3890,25247,
chr4	106473776	106552837	NM_017700	0	+	106473922	106552206	0	4	342,188,124,783,	0,36628,60764,78278,
chr4	114821439	114900878	NM_024590	0	-	114823429	114899990	0	2	3392,1286,	0,78153,
chr4	146054801	146100832	NM_001102653	0	-	146058581	146095860	0	21	5001,41,261,139,81,56,124,163,187,104,95,65,118,61,133,82,73,47,51,84,102,	0,6301,7729,8546,9715,10296,10661,12617,16863,17152,18891,21761,21919,22286,25853,28990,30504,31501,38020,41011,45929,
chr4	177604684	177713899	NM_005429	0	-	177605076	177713465	0	7	510,334,107,152,191,214,581,	0,3656,4290,27968,44247,46002,108634,
chr4	184580419	184634747	NM_021942	0	+	184585020	184633797	0	30	181,225,170,71,115,100,74,97,134,148,94,80,79,55,146,62,133,131,156,188,149,122,120,66,157,112,92,134,168,995,	0,4580,6990,7793,8736,15446,15897,18191,20086,20853,23465,24708,24878,25038,25429,25817,26004,27351,32049,33693,34322,34650,35337,38236,38412,42430,45712,47540,49140,53333,
chr4	184580419	184634747	NM_199053	0	+	184585020	184633775	0	31	181,225,170,71,115,100,74,97,134,148,94,80,79,55,146,62,133,131,156,188,149,122,120,66,157,112,92,134,10,39,995,	0,4580,6990,7793,8736,15446,15897,18191,20086,20853,23465,24708,24878,25038,25429,25817,26004,27351,32049,33693,34322,34650,35337,38236,38412,42430,45712,47540,49140,49269,53333,
chr5	58264865	59783925	NM_001165899	0	-	58270490	59481425	0	17	6042,183,123,155,100,165,99,173,94,113,50,74,37,192,230,131,157,	0,6618,7311,8152,19454,20716,21765,22793,24333,69820,211555,216149,224460,246737,1019449,1216518,1518903,
chr5	33527286	33892124	NM_030955	0	-	33527292	33891961	0	24	185,160,144,177,153,1107,211,127,139,245,121,134,170,146,93,145,144,150,125,84,197,145,362,290,	0,7651,18877,22025,33845,48872,61417,68752,87056,88646,97049,103598,110395,114628,116196,121640,122372,131002,134734,155836,156677,224222,353937,364548,
chr5	58264865	59189621	NM_001104631	0	-	58270490	59189449	0	15	6042,183,123,155,100,165,99,173,94,113,50,74,37,192,627,	0,6618,7311,8152,19454,20716,21765,22793,24333,69820,211555,216149,224460,246737,924129,
chr5	109025066	109205326	NM_002372	0	+	109026118	109202699	0	22	1187,255,145,172,128,174,187,178,203,183,115,68,166,219,123,115,134,142,134,195,111,2780,	0,24154,26754,39976,65963,78169,80989,85422,92030,95378,99568,100094,127907,130303,130854,134357,152962,156499,158291,165774,175670,177480,
chr5	5140442	5320412	NM_139056	0	+	5140580	5319251	0	23	210,103,326,262,200,84,160,106,138,154,96,149,173,131,124,245,139,127,202,195,225,148,1277,	0,334,5800,41714,45722,47395,49641,51355,59802,68763,82459,92038,94684,96639,98821,99351,101723,122327,162938,163242,166174,177804,178693,
chr5	9035137	9546233	NM_003966	0	-	9043008	9380058	0	23	7991,212,48,156,171,219,226,148,144,182,118,208,205,136,286,214,99,63,46,100,201,97,538,	0,9347,15384,16847,19061,27861,31395,73114,83972,87630,101478,119462,155241,162142,166929,189648,191843,202802,283346,302687,344797,402730,510558,
chr5	15500304	15939905	NM_012304	0	+	15500785	15937295	0	4	518,90,612,3347,	0,115787,427694,436254,
chr5	10971953	11904155	NM_001332	0	-	10973564	11903965	0	22	1872,74,132,127,85,211,151,174,186,118,184,214,133,256,195,565,173,117,35,113,137,227,	0,9931,16269,20709,46132,50927,110854,126733,139016,145608,187734,227606,264849,374530,392854,412823,425189,439694,440193,593102,760294,931975,
chr5	10971953	11589029	NM_001288715	0	-	10973564	11565069	0	21	1872,74,132,127,85,211,151,174,186,118,184,214,133,256,195,565,173,117,35,113,172,	0,9931,16269,20709,46132,50927,110854,126733,139016,145608,187734,227606,264849,374530,392854,412823,425189,439694,440193,593102,616904,
chr5	10971953	11589029	NM_001288716	0	-	10973564	11565069	0	19	1872,74,132,127,85,211,151,174,186,118,184,214,133,256,195,117,35,113,172,	0,9931,16269,20709,46132,50927,110854,126733,139016,145608,187734,227606,264849,374530,392854,439694,440193,593102,616904,
chr5	12574968	12805295	NR_033383	0	+	12805295	12805295	0	4	196,82,102,244,	0,20840,136341,230083,
chr5	15501546	15939905	NM_001278317	0	+	15928012	15937295	0	4	286,90,612,3347,	0,114545,426452,435012,
chr5	10971953	11904155	NR_109988	0	-	11904155	11904155	0	22	1872,74,104,132,127,85,211,151,75,174,186,118,184,214,133,256,195,117,35,113,137,227,	0,9931,14796,16269,20709,46132,50927,110854,112039,126733,139016,145608,187734,227606,264849,374530,392854,439694,440193,593102,760294,931975,
chr5	10971953	11904155	NM_001288717	0	-	10973564	11364880	0	21	1872,74,132,127,85,211,151,174,186,118,184,214,133,256,195,173,117,35,113,137,227,	0,9931,16269,20709,46132,50927,110854,126733,139016,145608,187734,227606,264849,374530,392854,425189,439694,440193,593102,760294,931975,
chr5	19473154	19988353	NM_004934	0	-	19473334	19839095	0	13	671,252,118,122,137,254,188,168,120,295,484,119,159,	0,10255,29946,47611,70823,98533,118011,139388,248301,273896,365713,508014,515040,
chr5	19473154	19988353	NM_001167667	0	-	19483457	19839095	0	13	671,143,118,122,137,254,188,168,120,295,484,119,159,	0,10255,29946,47611,70823,98533,118011,139388,248301,273896,365713,508014,515040,
chr5	21750972	22853731	NM_004061	0	-	21751845	22078785	0	15	1373,252,118,122,137,254,188,168,120,295,417,146,95,95,565,	0,4727,9694,14114,32494,51303,66081,91297,103807,224227,327582,461634,654393,754406,1102194,
chr5	19473154	20575982	NM_001291956	0	-	19473334	19839095	0	15	671,252,118,122,137,254,188,168,120,295,484,119,142,62,412,	0,10255,29946,47611,70823,98533,118011,139388,248301,273896,365713,508014,518827,782398,1102416,
chr5	37379411	37752774	NM_018034	0	+	37379469	37752675	0	18	83,66,84,121,196,60,134,154,77,175,100,85,139,101,80,117,163,187,	0,179,2292,12690,17065,58612,63929,100524,137204,225754,318345,321748,323639,341805,343545,345624,347573,373176,
chr5	53180613	53606403	NM_019087	0	-	53182390	53606309	0	5	1930,209,60,145,142,	0,228418,269796,287000,425648,
chr5	74364121	74532703	NM_001164443	0	-	74364343	74532511	0	25	368,72,103,141,991,97,88,116,163,143,138,1519,53,145,143,156,110,281,570,44,77,38,110,74,296,	0,12271,15975,22964,35931,39224,44216,48269,49838,69559,70549,77690,80279,85904,100682,120196,124370,125014,127334,131334,138114,142531,153952,162265,168286,
chr5	146770370	146833260	NM_001387	0	-	146773597	146833150	0	14	3316,163,180,171,142,157,121,69,81,62,165,185,89,149,	0,4751,6858,8274,9884,10732,14802,17920,21800,22788,24901,27639,34067,62741,
chr5	146770370	146889619	NM_001197294	0	-	146773597	146889421	0	14	3316,163,180,171,142,157,121,69,81,62,165,185,89,579,	0,4751,6858,8274,9884,10732,14802,17920,21800,22788,24901,27639,34067,118670,
chr5	152871731	153193429	NM_001258021	0	+	152871758	153190785	0	16	139,138,240,185,54,162,168,105,111,207,371,199,248,115,135,2845,	0,1756,154756,158158,163647,182328,184822,194053,205872,206695,213525,272262,277996,302449,310184,318853,
chr5	152870083	153193429	NM_001258019	0	+	152870448	153190785	0	15	447,138,185,54,162,168,105,111,207,371,199,248,115,135,2845,	0,3404,159806,165295,183976,186470,195701,207520,208343,215173,273910,279644,304097,311832,320501,
chr5	152870083	153193429	NM_001258020	0	+	153026552	153190785	0	17	447,138,57,240,185,54,162,168,105,111,207,371,199,248,115,135,2845,	0,3404,19226,156404,159806,165295,183976,186470,195701,207520,208343,215173,273910,279644,304952,311832,320501,
chr5	152870083	153193429	NM_000827	0	+	152870448	153190785	0	16	447,138,240,185,54,162,168,105,111,207,371,199,248,115,135,2845,	0,3404,156404,159806,165295,183976,186470,195701,207520,208343,215173,273910,279644,304097,311832,320501,
chr5	152870856	153193429	NM_001258023	0	+	152873612	153190785	0	16	36,138,240,185,54,162,168,105,111,207,371,199,248,115,135,2845,	0,2631,155631,159033,164522,183203,185697,194928,206747,207570,214400,273137,278871,303324,311059,319728,
chr5	152871731	153193429	NM_001258022	0	+	152871758	153190785	0	16	139,138,240,185,54,162,168,105,111,207,371,199,248,115,135,2845,	0,1756,154756,158158,163647,182328,184822,194053,205872,206695,213525,272262,277996,303304,310184,318853,
chr5	158122922	158526788	NM_024007	0	-	158126118	158526486	0	16	3228,195,180,178,66,89,127,131,142,82,69,74,56,64,157,436,	0,12064,16239,17055,18202,35154,81498,100430,127261,144114,377481,388751,399705,400428,401059,403430,
chr5	158122922	158526788	NM_001290360	0	-	158126118	158526486	0	16	3228,195,180,178,66,89,127,134,142,82,69,74,56,64,157,436,	0,12064,16239,17055,18202,35154,81498,100430,127261,144114,377481,388751,399705,400428,401059,403430,
chr5	158122922	158526788	NM_182708	0	-	158126118	158526486	0	15	3228,195,180,178,66,89,127,131,118,82,74,56,64,157,436,	0,12064,16239,17055,18202,35154,81498,100430,127285,144114,388751,399705,400428,401059,403430,
chr5	152870083	153193429	NR_047578	0	+	153193429	153193429	0	14	447,240,185,54,162,168,105,111,207,371,199,248,135,2845,	0,156404,159806,165295,183976,186470,195701,207520,208343,215173,273910,279644,311832,320501,
chr5	152870083	153193429	NM_001114183	0	+	152870448	153190785	0	16	447,138,240,185,54,162,168,105,111,207,371,199,248,115,135,2845,	0,3404,156404,159806,165295,183976,186470,195701,207520,208343,215173,273910,279644,304952,311832,320501,
chr5	166711842	167691162	NM_001122679	0	+	166711842	167689815	0	29	226,276,210,235,239,123,206,196,102,195,201,186,147,211,120,262,268,144,250,21,233,155,875,176,236,297,1615,131,2109,	0,90360,591148,667750,708106,762589,777222,805736,813188,833454,840012,841916,877773,905499,910338,914015,915026,918851,919534,926896,930202,931930,933287,941250,943057,959582,961919,975445,977211,
chr5	179289070	179334856	NM_015043	0	-	179290447	179334821	0	21	2058,107,51,72,66,241,69,99,130,286,118,215,151,162,210,208,259,229,119,111,153,	0,3183,3767,5707,7698,8184,9391,10821,11048,12831,13849,16238,16976,17557,26032,29308,31138,32315,37118,42631,45633,
chr5	179289070	179334856	NM_198868	0	-	179290447	179334821	0	22	2058,107,51,51,72,66,241,69,99,130,286,118,215,151,162,210,208,259,229,119,111,153,	0,3183,3767,5374,5707,7698,8184,9391,10821,11048,12831,13849,16238,16976,17557,26032,29308,31138,32315,37118,42631,45633,
chr5	7396342	7830194	NM_020546	0	+	7396409	7826984	0	25	277,198,162,150,149,112,128,159,133,177,44,81,70,98,85,138,120,170,85,159,147,108,115,125,3363,	0,18343,124508,229937,294461,299522,302017,310514,311476,312981,316626,320927,328315,330934,347438,361219,370457,376702,388135,393412,405988,408355,420636,424335,430489,
chr5	9641426	9903936	NR_027112	0	-	9903936	9903936	0	13	191,70,161,81,220,153,67,160,223,35,82,102,300,	0,557,18106,18586,70857,71751,72470,72765,124156,242018,242608,261337,262210,
chr5	13690436	13944589	NM_001369	0	-	13692092	13944547	0	79	1808,232,153,213,216,204,206,220,246,150,122,191,115,244,183,156,317,136,138,180,204,177,115,232,268,154,131,173,199,224,214,123,135,143,202,177,242,147,154,108,135,195,188,179,173,225,213,157,164,154,200,241,239,63,219,236,202,134,88,191,240,166,146,172,207,322,86,108,216,123,108,114,177,138,222,161,85,135,99,	0,10312,10956,17795,24077,26159,26987,28554,30672,37179,39111,44803,45490,46924,60750,61806,62905,63875,68518,72394,75648,78632,79173,80421,86111,86874,90501,95851,98388,101666,103187,103608,117263,118716,119731,121319,124277,127220,130018,132935,133871,139182,139698,140269,149028,150578,151364,154509,160324,169124,172220,174069,175340,175892,177446,180439,181236,186356,192400,192576,194661,19563…
chr5	19473154	19886381	NM_001291957	0	-	19483457	19839095	0	13	671,146,118,122,137,254,188,168,120,295,484,97,159,	0,10255,29946,47611,70823,98533,118011,139388,248301,273896,365713,404948,413068,
chr5	26880708	27038689	NM_016279	0	-	26881244	26988440	0	12	1024,252,118,122,137,254,188,168,120,295,277,120,	0,5014,5366,9236,9828,21876,23037,25359,26119,35029,107504,157861,
chr5	31193761	31329253	NM_004932	0	+	31267580	31323415	0	12	232,356,295,120,168,188,254,137,122,118,252,6329,	0,73691,100307,103634,105809,108456,111519,119663,122553,123720,124018,129163,
chr5	31799030	32111038	NM_178140	0	+	31799355	32108241	0	24	801,502,143,133,153,112,146,120,115,74,226,118,133,82,35,157,812,145,4045,118,102,271,135,2964,	0,184230,196651,201214,211405,238306,249614,253686,254844,258730,258953,260314,262077,270644,272459,273236,274907,278537,288206,293982,298354,299439,302180,309044,
chr5	36876860	37065921	NM_133433	0	+	36953798	37064994	0	47	420,143,166,128,100,152,161,97,627,1626,183,198,72,90,104,87,232,152,81,101,139,83,133,144,90,215,103,99,147,135,99,54,109,137,141,94,155,91,174,191,108,201,147,275,175,189,1293,	0,76859,78713,81345,84725,85364,94117,95186,99017,107917,118863,123614,124058,124230,125903,126502,129598,130564,131249,131864,133328,137924,139279,140260,142552,143700,144016,145292,145485,147826,149470,150600,159620,161843,167588,167877,168684,169350,171743,172352,175020,175607,180427,182132,184085,187031,187768,
chr5	36876860	37065921	NM_015384	0	+	36953798	37064125	0	46	420,143,166,128,100,152,161,97,627,1626,183,198,72,90,104,87,232,152,81,101,139,83,133,144,90,215,103,99,147,135,99,54,109,137,141,94,155,91,174,191,108,201,147,275,175,2030,	0,76859,78713,81345,84725,85364,94117,95186,99017,107917,118863,123614,124058,124230,125903,126502,129598,130564,131249,131864,133328,137924,139279,140260,142552,143700,144016,145292,145485,147826,149470,150600,159620,161843,167588,167877,168684,169350,171743,172352,175020,175607,180427,182132,184085,187031,
chr5	38475064	38595507	NM_002310	0	-	38481696	38530749	0	20	7256,79,94,162,168,102,180,214,71,163,146,170,130,255,175,164,140,115,161,145,	0,7626,9812,10856,14115,15227,18643,21419,24550,27674,29013,30942,31540,35501,36827,48456,52192,53763,55543,120298,
chr5	38475064	38556748	NM_001127671	0	-	38481696	38530749	0	20	7256,79,94,162,168,102,180,214,71,163,146,170,130,255,175,164,140,115,161,313,	0,7626,9812,10856,14115,15227,18643,21419,24550,27674,29013,30942,31540,35501,36827,48456,52192,53763,55543,81371,
chr5	42423876	42721980	NM_000163	0	+	42565976	42719526	0	10	181,81,66,130,173,179,166,91,70,3426,	0,142089,205263,265115,271142,276049,287432,289654,294277,294678,
chr5	42424553	42721980	NM_001242399	0	+	42424690	42719526	0	10	147,81,66,130,173,179,166,91,70,3426,	0,141412,204586,264438,270465,275372,286755,288977,293600,294001,
chr5	42565562	42721980	NM_001242406	0	+	42565976	42719526	0	9	484,66,130,173,179,166,91,70,3426,	0,63577,123429,129456,134363,145746,147968,152591,152992,
chr5	42550181	42721980	NM_001242405	0	+	42565976	42719526	0	10	37,81,66,130,173,179,166,91,70,3426,	0,15784,78958,138810,144837,149744,161127,163349,167972,168373,
chr5	42549657	42721980	NM_001242404	0	+	42565976	42719526	0	10	142,81,66,130,173,179,166,91,70,3426,	0,16308,79482,139334,145361,150268,161651,163873,168496,168897,
chr5	42424553	42721980	NM_001242400	0	+	42565976	42719526	0	11	147,285,81,66,130,173,179,166,91,70,3426,	0,89628,141412,204586,264438,270465,275372,286755,288977,293600,294001,
chr5	42565965	42721980	NM_001242462	0	+	42565976	42718567	0	8	81,66,130,173,179,166,91,3426,	0,63174,123026,129053,133960,145343,147565,152589,
chr5	42565965	42721980	NM_001242460	0	+	42565976	42719526	0	8	81,130,173,179,166,91,70,3426,	0,123026,129053,133960,145343,147565,152188,152589,
chr5	42425093	42721980	NM_001242401	0	+	42565976	42719526	0	11	47,93,81,66,130,173,179,166,91,70,3426,	0,58245,140872,204046,263898,269925,274832,286215,288437,293060,293461,
chr5	42548314	42721980	NM_001242403	0	+	42565976	42719526	0	10	317,81,66,130,173,179,166,91,70,3426,	0,17651,80825,140677,146704,151611,162994,165216,169839,170240,
chr5	42548144	42721980	NM_001242402	0	+	42565976	42719526	0	10	109,81,66,130,173,179,166,91,70,3426,	0,17821,80995,140847,146874,151781,163164,165386,170009,170410,
chr5	45255051	45696220	NM_021072	0	-	45262022	45696195	0	8	7861,165,241,147,219,162,424,450,	0,12139,48649,98150,141542,206896,390235,440719,
chr5	52084135	52249485	NM_181501	0	+	52084187	52248281	0	29	113,121,113,89,112,128,149,151,166,74,145,146,144,258,131,167,137,111,210,81,77,90,103,114,102,105,93,117,1249,	0,61063,73145,76461,76669,77388,93569,99511,105370,109150,109933,117457,120592,121856,127158,130426,132026,134471,136972,139278,141319,143741,145588,149095,151284,151534,156637,159039,164101,
chr5	53955986	54040086	NR_104658	0	-	54040086	54040086	0	3	303,118,400,	0,5900,83700,
chr5	63461670	63668696	NM_001113561	0	+	63496634	63665641	0	8	110,135,96,960,36,226,126,3255,	0,34964,46221,47714,51517,159342,164437,203771,
chr5	77180479	77254920	NR_105012	0	+	77254920	77254920	0	2	170,237,	0,74204,
chr5	83236413	83680685	NM_005711	0	-	83239237	83680192	0	11	2974,156,185,145,156,182,114,129,30,129,560,	0,22610,119705,124105,125856,166053,196645,239797,289259,313488,443712,
chr5	83236413	83680685	NM_001278642	0	-	83239237	83680192	0	10	2974,156,185,145,156,182,114,129,129,560,	0,22610,119705,124105,125856,166053,196645,239797,313488,443712,
chr5	107194733	107717799	NM_001163315	0	-	107197420	107717392	0	9	2828,143,77,131,108,132,258,123,1400,	0,22004,161892,327084,365088,489366,505705,508798,521666,
chr5	128301209	128369335	NM_014031	0	+	128301830	128368975	0	11	236,641,204,159,125,195,91,199,98,131,537,	0,461,19616,23083,24823,50368,58103,61616,62828,64060,67589,
chr5	128301212	128369335	NM_001017372	0	+	128301830	128368975	0	10	1099,204,159,125,195,91,199,98,131,537,	0,19613,23080,24820,50365,58100,61613,62825,64057,67586,
chr5	136953188	137071779	NM_017415	0	-	136957786	137071335	0	15	4627,144,141,129,102,198,118,150,117,110,163,122,107,120,458,	0,8253,10797,16537,19794,21453,22360,40631,44415,60045,74785,80787,92250,102965,118133,
chr5	136953188	137042116	NM_001257195	0	-	136957786	137034092	0	13	4627,144,141,129,102,198,118,150,117,110,163,122,436,	0,8253,10797,16537,19794,21453,22360,40631,44415,60045,74785,80787,88492,
chr5	136953188	137056999	NM_001257194	0	-	136957786	137056191	0	15	4627,144,141,129,102,198,118,150,117,110,163,122,107,120,633,	0,8253,10797,16537,19794,21453,22360,40631,44415,60045,74785,80787,92250,102965,103178,
chr5	137620953	137667566	NM_001790	0	-	137621380	137666869	0	14	577,112,134,99,63,102,147,156,90,34,46,95,232,283,	0,757,1232,1904,4236,5374,6705,33954,40550,40756,43219,44288,45722,46330,
chr5	137620953	137667566	NM_001287582	0	-	137621380	137666869	0	14	577,112,134,99,63,102,147,156,90,34,46,95,228,283,	0,757,1232,1904,4236,5374,6705,33954,40550,40756,43219,44288,45722,46330,
chr5	137620953	137667566	NM_022809	0	-	137621380	137666869	0	11	577,112,134,99,63,102,147,156,46,232,283,	0,757,1232,1904,4236,5374,6705,33954,43219,45722,46330,
chr5	137620953	137674044	NM_001287583	0	-	137621380	137673844	0	14	577,112,134,99,63,102,147,156,90,34,46,95,228,400,	0,757,1232,1904,4236,5374,6705,33954,40550,40756,43219,44288,45722,52691,
chr5	151338458	151650010	NR_109876	0	+	151650010	151650010	0	3	57,91,255,	0,308367,311297,
chr5	155753766	156194798	NM_000337	0	+	155756586	156186401	0	9	476,46,189,102,88,120,73,124,8571,	0,2777,17732,181844,262474,268175,320707,430825,432461,
chr5	155753766	156185070	NM_172244	0	+	155756586	156184787	0	8	476,46,189,102,88,120,73,479,	0,2777,17732,181844,262474,268175,320707,430825,
chr5	155753766	156194798	NM_001128209	0	+	155771498	156186401	0	8	476,189,102,88,120,73,124,8571,	0,17732,181844,262474,268175,320707,430825,432461,
chr5	156607906	156682109	NM_005546	0	+	156607988	156679688	0	17	220,105,82,129,41,152,66,55,83,134,75,172,217,65,119,158,2493,	0,27993,30391,33295,36970,41966,47399,51443,57212,59165,60749,62726,63365,64829,64984,67953,71710,
chr5	168088737	168728133	NM_001271946	0	-	168093458	168727713	0	36	4957,209,286,155,131,241,138,94,140,98,146,164,72,72,72,69,133,164,144,144,75,151,164,144,72,72,72,142,164,72,72,72,72,72,72,617,	0,8050,9465,11444,22233,23954,25246,30874,34559,38849,46243,49162,50550,60523,61200,62683,86569,87739,91222,92131,99129,100806,111048,112502,124174,127827,133774,144713,155567,161527,182851,221532,531745,582971,589654,638779,
chr5	168088737	168728133	NM_003062	0	-	168093458	168727713	0	36	4957,209,286,155,131,241,138,94,140,98,125,164,72,72,72,69,133,164,144,144,75,151,164,144,72,72,72,142,164,72,72,72,72,72,72,617,	0,8050,9465,11444,22233,23954,25246,30874,34559,38849,46243,49162,50550,60523,61200,62683,86569,87739,91222,92131,99129,100806,111048,112502,124174,127827,133774,144713,155567,161527,182851,221532,531745,582971,589654,638779,
chr5	17217669	17276954	NM_006317	0	+	17275325	17276009	0	2	250,1638,	0,57647,
chr5	17216931	17276954	NM_001271606	0	+	17275325	17276009	0	2	75,1638,	0,58385,
chr5	37812778	37839782	NM_000514	0	-	37815752	37834898	0	3	3459,177,174,	0,21969,26830,
chr5	37812778	37835593	NM_199231	0	-	37815752	37834898	0	3	3459,99,97,	0,22047,22718,
chr5	37812778	37835929	NM_001190469	0	-	37815752	37835760	0	3	3459,99,194,	0,22047,22957,
chr5	37812778	37835929	NM_001190468	0	-	37815752	37835760	0	3	3459,177,194,	0,21969,22957,
chr5	37812778	37834924	NM_001278098	0	-	37815752	37816232	0	3	3459,80,99,	0,11333,22047,
chr5	44388833	44414091	NR_108034	0	+	44414091	44414091	0	3	182,113,1599,	0,6505,23659,
chr5	49692030	49737234	NM_198449	0	-	49695106	49736985	0	9	3094,55,34,277,128,89,187,84,361,	0,3662,6089,6981,9528,14680,15000,31947,44843,
chr5	116078997	116097905	NR_104678	0	-	116097905	116097905	0	4	87,107,121,81,	0,17381,17593,18827,
chr5	153371268	153418497	NM_018691	0	-	153372535	153414513	0	14	1402,54,73,140,123,80,124,159,135,92,93,100,224,81,	0,3210,6094,10542,11138,19532,34690,35467,36440,37780,42082,42569,43035,47148,
chr5	163875427	163894408	NR_105064	0	-	163894408	163894408	0	4	218,182,64,56,	0,810,16377,18925,
chr6	150920998	151164799	NM_001029884	0	+	151054817	151162032	0	17	155,59,509,101,70,47,151,132,183,96,87,34,96,39,23,1624,3831,	0,50865,133721,168775,186527,195993,200856,204747,209242,209518,209785,218320,219816,221332,223791,230719,239970,
chr6	64429875	66417118	NM_001142800	0	-	64430491	66205303	0	43	1818,162,173,175,145,167,183,173,221,109,154,147,233,113,151,92,191,1767,193,116,125,200,79,172,146,108,97,260,122,122,114,257,167,140,160,115,128,194,114,945,135,115,91,	0,6536,42478,58023,68122,69075,86207,144203,264400,279092,346355,361873,510609,586987,668707,716191,719179,870240,873134,897435,906138,1093395,1101662,1102668,1166714,1182130,1182421,1192501,1225810,1277599,1337631,1575880,1614997,1624055,1633475,1664403,1682495,1685191,1770611,1774680,1775876,1919795,1987152,
chr6	62389864	62996100	NM_152688	0	-	62390867	62995853	0	9	1101,59,83,199,128,147,117,128,338,	0,17235,52722,214675,221284,298106,367918,497225,605898,
chr6	66039168	66417118	NM_001142801	0	-	66042216	66205303	0	12	3142,167,140,160,115,128,194,114,945,135,115,91,	0,5704,14762,24182,55110,73202,75898,161318,165387,166583,310502,377859,
chr6	66044805	66289697	NM_198283	0	-	66044853	66205303	0	10	234,140,160,115,128,194,114,945,135,65,	0,9125,18545,49473,67565,70261,155681,159750,160946,244827,
chr6	64429875	66417118	NM_001292009	0	-	64430491	66205303	0	44	1818,162,63,173,175,145,167,183,173,221,109,154,147,233,113,151,92,191,1767,193,116,125,200,79,172,146,108,97,260,122,122,114,257,167,140,160,115,128,194,114,945,135,115,91,	0,6536,21930,42478,58023,68122,69075,86207,144203,264400,279092,346355,361873,510609,586987,668707,716191,719179,870240,873134,897435,906138,1093395,1101662,1102668,1166714,1182130,1182421,1192501,1225810,1277599,1337631,1575880,1614997,1624055,1633475,1664403,1682495,1685191,1770611,1774680,1775876,1919795,1987152,
chr6	124124990	125146786	NM_001040214	0	+	124125345	125144375	0	7	409,138,81,201,61,82,2421,	0,479160,551422,854341,987494,1014542,1019375,
chr6	124124990	125146786	NM_001300737	0	+	124443035	125144375	0	8	409,64,138,81,201,61,82,2421,	0,318032,479160,551422,854341,987494,1014542,1019375,
chr6	124124990	125146786	NM_001300738	0	+	124759059	125144375	0	8	409,138,81,14,201,61,82,2421,	0,479160,551422,634058,854341,987494,1014542,1019375,
chr6	124124990	125146786	NM_153355	0	+	124125345	125144375	0	6	409,138,81,61,82,2421,	0,479160,551422,987494,1014542,1019375,
chr6	124604150	125146786	NM_001300740	0	+	124979364	125144375	0	6	138,81,201,61,82,2421,	0,72262,375181,508334,535382,540215,
chr6	143381978	143661480	NM_016108	0	+	143382062	143660813	0	6	225,156,102,116,164,705,	0,75993,104240,223268,272440,278797,
chr6	143380499	143661480	NM_001286587	0	+	143382092	143660813	0	7	48,120,156,102,116,164,705,	0,1584,77472,105719,224747,273919,280276,
chr6	163148163	163736524	NM_001080378	0	+	163149267	163736019	0	6	148,232,135,172,150,666,	0,1028,87015,335018,362127,587695,
chr6	161768589	163148834	NM_013988	0	-	161771130	163148700	0	9	2654,118,84,150,62,137,116,164,141,	0,12530,39236,201296,221797,438214,625744,1095752,1380104,
chr6	161768589	163148834	NM_013987	0	-	161771130	163148700	0	11	2654,118,84,150,62,137,116,122,241,164,141,	0,12530,39236,201296,221797,438214,625744,853573,914967,1095752,1380104,
chr6	161768589	163148834	NM_004562	0	-	161771130	163148700	0	12	2654,118,84,150,62,137,116,84,122,241,164,141,	0,12530,39236,201296,221797,438214,625744,706533,853573,914967,1095752,1380104,
chr6	163149001	163736524	NM_001080379	0	+	163149267	163736019	0	5	422,135,172,150,666,	0,86177,334180,361289,586857,
chr6	163148163	163736524	NM_152410	0	+	163149267	163736019	0	7	148,232,135,172,150,117,666,	0,1028,87015,335018,362127,585647,587695,
chr6	12012723	12165232	NM_002114	0	+	12015861	12164694	0	9	76,143,54,5981,134,176,102,491,1717,	0,3035,76693,107399,117268,118276,123300,148948,150792,
chr6	12717036	13288075	NM_001242648	0	+	12718976	13287310	0	15	92,45,149,147,165,81,168,322,248,157,56,62,141,77,781,	0,704,1894,32839,336560,443399,465714,489010,511011,513232,556055,561463,566617,569341,570258,
chr6	12717036	13288075	NM_030948	0	+	12718976	13287310	0	15	92,235,149,147,165,81,168,322,248,157,56,62,141,77,781,	0,704,1894,32839,336560,443399,465714,489010,511011,513232,556055,561463,566617,569341,570258,
chr6	17393735	17558023	NM_006366	0	+	17421786	17556673	0	13	242,122,101,78,144,86,106,190,176,124,83,141,1434,	0,28050,33085,69491,113664,114136,120344,145764,147468,149332,149556,157959,162854,
chr6	25783125	25832287	NM_005074	0	-	25799012	25830785	0	13	321,137,91,148,133,162,119,87,88,234,173,84,66,	0,15885,17992,28500,28740,29933,30197,36170,36613,36784,43563,47626,49096,
chr6	46188466	46293629	NM_005822	0	-	46190877	46293216	0	4	2572,172,174,500,	0,26018,27993,104663,
chr6	46188466	46459060	NM_001251974	0	-	46190877	46424713	0	5	2572,172,174,227,151,	0,26018,27993,236022,270443,
chr6	46188466	46459804	NM_001251973	0	-	46190877	46424713	0	5	2572,172,174,227,198,	0,26018,27993,236022,271140,
chr6	46244060	46333242	NR_125838	0	+	46333242	46333242	0	4	106,179,284,3239,	0,13657,84787,85943,
chr6	57182414	57513376	NM_000947	0	+	57183243	57512702	0	15	85,163,104,80,121,96,138,68,73,186,127,83,69,316,580,	0,820,2840,6584,8308,62284,64414,189873,210697,215717,284665,289944,316552,330057,330382,
chr6	70385640	70507049	NM_018368	0	-	70386049	70506773	0	16	523,92,79,150,105,103,65,153,126,74,89,68,98,61,177,345,	0,701,21814,23294,25016,25694,26140,37896,43207,62193,66040,73592,76510,104745,114547,121064,
chr6	78400372	78634476	NM_001282136	0	+	78400388	78633063	0	4	248,536,132,1671,	0,70474,138275,232433,
chr6	80340999	80413369	NM_031469	0	+	80341178	80409226	0	4	224,186,81,4155,	0,42331,65202,68215,
chr6	87647023	87726397	NM_000865	0	+	87725052	87726150	0	2	518,1530,	0,77844,
chr6	93949739	94129300	NM_001288629	0	-	93953143	94129059	0	17	3519,156,194,150,210,62,186,126,56,109,169,125,336,156,670,65,338,	0,5276,6770,14625,15806,17440,18077,19332,23838,24572,29470,32276,116695,118234,170479,174681,179223,
chr6	93949739	94129300	NM_004440	0	-	93953143	94129059	0	17	3519,156,194,150,210,62,186,126,56,109,184,125,336,156,670,65,338,	0,5276,6770,14625,15806,17440,18077,19332,23838,24572,29455,32276,116695,118234,170479,174681,179223,
chr6	105175967	105307794	NM_020771	0	-	105177536	105307517	0	24	1672,114,71,99,132,197,150,88,98,112,88,69,335,151,107,102,97,83,132,76,105,90,55,353,	0,2210,16067,16419,22248,43100,43832,48648,48920,49113,55993,56324,56892,63411,67486,68562,68836,83218,104949,115130,121049,122814,124224,131474,
chr6	105175967	105307794	NR_104424	0	-	105307794	105307794	0	26	1672,114,71,99,132,197,150,88,98,112,105,88,69,335,151,107,102,97,83,94,132,76,105,90,55,353,	0,2210,16067,16419,22248,43100,43832,48648,48920,49113,52260,55993,56324,56892,63411,67486,68562,68836,83218,96721,104949,115130,121049,122814,124224,131474,
chr6	111620233	111804918	NM_002912	0	-	111621218	111804091	0	33	1126,210,247,191,138,115,110,207,109,245,142,119,119,116,112,193,126,80,914,4162,143,238,120,149,85,105,95,97,161,75,190,480,117,	0,8330,10822,12038,14321,16236,23538,30501,32645,34092,36438,44894,50187,52645,57983,59791,64822,66234,68084,73565,78670,80951,82294,88734,88970,90075,91055,93845,106439,112449,117252,183719,184568,
chr6	111620233	111804918	NM_001286432	0	-	111621218	111737580	0	34	1126,210,247,191,138,115,110,207,109,245,142,119,119,116,112,193,126,80,914,4162,143,238,120,149,85,105,95,97,161,75,190,128,480,117,	0,8330,10822,12038,14321,16236,23538,30501,32645,34092,36438,44894,50187,52645,57983,59791,64822,66234,68084,73565,78670,80951,82294,88734,88970,90075,91055,93845,106439,112449,117252,172982,183719,184568,
chr6	111620233	111804918	NM_001286431	0	-	111621218	111737580	0	35	1126,210,247,191,138,115,110,207,109,245,142,119,119,116,112,193,126,80,914,4162,143,238,120,149,85,105,95,97,161,75,190,107,128,480,117,	0,8330,10822,12038,14321,16236,23538,30501,32645,34092,36438,44894,50187,52645,57983,59791,64822,66234,68084,73565,78670,80951,82294,88734,88970,90075,91055,93845,106439,112449,117252,161269,172982,183719,184568,
chr6	118781934	119031238	NM_001178035	0	-	118786567	118973944	0	14	4797,232,108,51,118,155,153,180,118,119,788,159,109,40,	0,8300,9765,19099,19624,21007,22934,30914,50526,63030,104757,171681,191928,249264,
chr6	118781934	118973020	NM_001042475	0	-	118786567	118972432	0	13	4797,232,108,51,118,155,153,180,118,119,788,159,661,	0,8300,9765,19099,19624,21007,22934,30914,50526,63030,104757,171681,190425,
chr6	122793061	123047518	NM_001270393	0	+	123038939	123046340	0	8	125,89,120,87,85,67,177,1246,	0,5934,10230,114004,161366,203161,245870,253211,
chr6	122793061	123047518	NM_001270394	0	+	123022632	123046340	0	8	125,89,87,85,67,61,177,1246,	0,5934,114004,161366,203161,229523,245870,253211,
chr6	122793061	123047518	NM_181794	0	+	123038939	123046340	0	7	125,89,87,85,67,177,1246,	0,5934,114004,161366,203161,245870,253211,
chr6	126660934	126804466	NR_104462	0	+	126804466	126804466	0	4	611,114,75,2743,	0,6416,93762,140789,
chr6	129204285	129837710	NM_000426	0	+	129204390	129837492	0	65	217,171,113,243,180,90,118,179,100,161,141,174,102,212,112,114,128,87,212,107,181,137,237,144,180,189,134,118,135,125,87,194,143,99,112,163,211,117,164,139,103,117,183,6,155,144,134,160,125,163,145,139,12,121,177,149,177,169,113,190,156,154,131,223,376,	0,166777,176643,215032,260760,263818,265838,271364,282435,294565,307064,309539,366971,368943,377570,383965,387483,396920,404706,408473,414544,417595,429720,431514,432335,432621,432897,437397,445137,459202,466157,470023,483078,486751,499981,508350,509904,518083,519183,520680,544611,555505,557675,559081,562526,569847,571014,573194,577059,581149,582004,590073,592249,595552,598122,603333,608760,60917…
chr6	129204285	129837710	NM_001079823	0	+	129204390	129837492	0	64	217,171,113,243,180,90,118,179,100,161,141,174,102,212,112,114,128,87,212,107,181,137,237,144,180,189,134,118,135,125,87,194,143,99,112,163,211,117,164,139,103,117,183,6,155,144,134,160,125,163,145,139,121,177,149,177,169,113,190,156,154,131,223,376,	0,166777,176643,215032,260760,263818,265838,271364,282435,294565,307064,309539,366971,368943,377570,383965,387483,396920,404706,408473,414544,417595,429720,431514,432335,432621,432897,437397,445137,459202,466157,470023,483078,486751,499981,508350,509904,518083,519183,520680,544611,555505,557675,559081,562526,569847,571014,573194,577059,581149,582004,590073,595552,598122,603333,608760,609174,61951…
chr6	131160487	131321907	NM_001252660	0	-	131179275	131277625	0	17	1251,113,81,99,123,173,173,98,153,88,219,76,43,105,213,506,148,	0,18783,24290,26188,28111,45748,50946,54996,55619,60143,61614,65117,69473,87257,115757,116646,161272,
chr6	131160487	131384462	NM_001431	0	-	131179275	131277625	0	20	1251,113,81,99,123,564,147,63,173,173,98,153,88,219,76,43,105,213,506,168,	0,18783,24290,26188,28111,30215,38756,40796,45748,50946,54996,55619,60143,61614,65117,69473,87257,115757,116646,223807,
chr6	131160487	131384462	NM_001135555	0	-	131179275	131277625	0	15	1251,113,81,173,173,98,153,88,219,76,43,105,213,506,181,	0,18783,24290,45748,50946,54996,55619,60143,61614,65117,69473,87257,115757,116646,223794,
chr6	131160487	131384462	NM_001135554	0	-	131179275	131277625	0	15	1251,113,81,173,173,98,153,88,219,76,43,105,213,506,168,	0,18783,24290,45748,50946,54996,55619,60143,61614,65117,69473,87257,115757,116646,223807,
chr6	131160487	131384462	NM_001199388	0	-	131179275	131277625	0	18	1251,113,81,99,123,315,173,173,98,153,88,219,76,43,105,213,506,181,	0,18783,24290,26188,28111,30464,45748,50946,54996,55619,60143,61614,65117,69473,87257,115757,116646,223794,
chr6	133562494	133853258	NM_172103	0	+	133595918	133849943	0	19	393,98,50,125,93,67,143,144,80,166,137,84,90,59,161,115,122,101,3396,	0,33359,141035,205273,215199,219757,220978,221264,223422,227209,240106,241675,264749,271364,271521,273964,281699,283797,287368,
chr6	133562494	133853258	NM_004100	0	+	133595918	133849943	0	20	393,98,50,125,69,93,67,143,144,80,166,137,84,90,59,161,115,122,101,3396,	0,33359,141035,205273,206754,215199,219757,220978,221264,223422,227209,240106,241675,264749,271364,271521,273964,281699,283797,287368,
chr6	133562494	133853258	NM_172105	0	+	133595918	133849943	0	20	393,98,50,125,69,93,67,143,144,80,166,137,84,90,59,161,115,122,101,3396,	0,33359,141035,205273,206754,215199,219757,220978,221264,223422,227209,240106,241675,264749,271364,271521,273964,281699,283658,287368,
chr6	133562636	133853258	NM_001301012	0	+	133595918	133849943	0	18	251,98,50,125,67,143,144,80,166,137,84,90,59,161,115,122,101,3396,	0,33217,140893,205131,219615,220836,221122,223280,227067,239964,241533,264607,271222,271379,273822,281557,283516,287226,
chr6	133562636	133853258	NM_001301013	0	+	133595918	133849943	0	20	251,98,50,125,69,93,67,143,144,80,184,137,84,90,59,161,115,122,101,3396,	0,33217,140893,205131,206612,215057,219615,220836,221122,223280,227067,239964,241533,264607,271222,271379,273822,281557,283655,287226,
chr6	143381978	143511739	NM_001286589	0	+	143382062	143508780	0	4	225,156,102,2974,	0,75993,104240,126787,
chr6	143381978	143511739	NM_001286588	0	+	143382062	143508530	0	4	225,156,102,3215,	0,75993,104240,126546,
chr6	151815174	151942328	NM_025059	0	+	151815263	151939282	0	11	146,129,257,145,186,318,201,174,243,237,3247,	0,42278,44005,50532,54264,79134,91849,99067,102295,121403,123907,
chr6	151561133	151679694	NM_005100	0	+	151561697	151674875	0	5	61,341,157,5042,2833,	0,385,65748,108712,115728,
chr6	154475617	154677900	NM_015553	0	-	154480962	154587081	0	12	5558,194,373,86,59,72,74,170,37,53,44,95,	0,13437,45184,58286,59734,66773,68686,92107,92965,111428,135229,202188,
chr6	154475617	154677900	NM_001130700	0	-	154480962	154587081	0	12	5558,194,373,86,59,72,74,170,40,53,44,95,	0,13437,45184,58286,59734,66773,68686,92107,92965,111428,135229,202188,
chr6	165740775	166075588	NM_001130690	0	-	165746513	166075501	0	22	5841,89,81,112,173,156,151,84,143,187,93,143,52,59,51,156,141,50,121,29,129,154,	0,8836,11991,16104,51907,61011,65359,67894,69030,86213,88901,91347,101370,102999,104134,105686,107949,121640,122954,155027,216152,334659,
chr6	165740775	166075588	NR_045597	0	-	166075588	166075588	0	23	5841,89,81,112,173,156,151,84,143,187,93,143,52,59,51,156,141,50,121,29,129,128,154,	0,8836,11991,16104,51907,61011,65359,67894,69030,86213,88901,91347,101370,102999,104134,105686,107949,121640,122954,155027,216152,249124,334659,
chr6	292056	351355	NM_020185	0	+	292539	350868	0	8	504,34,83,50,75,172,73,534,	0,12571,19823,43057,53797,56046,56712,58765,
chr6	292056	351355	NM_001286555	0	+	292539	348951	0	7	504,34,83,50,75,172,2587,	0,12571,19823,43057,53797,56046,56712,
chr6	292056	351355	NR_104473	0	+	351355	351355	0	6	504,34,83,75,172,2587,	0,12571,19823,53797,56046,56712,
chr6	292056	351355	NR_104475	0	+	351355	351355	0	4	504,75,172,2587,	0,53797,56046,56712,
chr6	292056	351355	NR_104474	0	+	351355	351355	0	6	504,34,50,75,172,2587,	0,12571,43057,53797,56046,56712,
chr6	46459788	46501217	NR_125837	0	+	46501217	46501217	0	3	76,175,1093,	0,38165,40336,
chr6	46820241	46922675	NM_015234	0	-	46821728	46874499	0	21	1567,85,60,42,1395,180,209,156,213,210,171,204,222,143,59,107,177,171,55,126,205,	0,3469,4213,4362,5624,8210,10383,12537,14420,16378,19338,25697,27313,28950,29544,31054,31590,35830,47524,54156,102229,
chr6	53794779	53862465	NR_125842	0	+	53862465	53862465	0	4	296,93,75,2704,	0,52776,64808,64982,
chr6	83777384	83878190	NM_001199942	0	+	83806696	83877886	0	40	114,93,191,182,171,190,99,100,83,109,121,120,115,30,234,622,275,153,101,260,1990,112,183,126,135,56,105,67,145,80,110,150,62,153,137,56,165,130,60,610,	0,29065,29259,33039,41244,42459,45657,51222,52109,53017,54264,55197,57039,57500,57834,61221,62457,64510,66521,67953,69507,72334,72555,74255,77858,79570,81093,83927,84217,84622,85845,86228,86514,88285,89516,90901,92130,95124,96994,100196,
chr6	83777384	83878190	NM_015018	0	+	83806696	83877886	0	39	114,93,191,182,171,190,99,100,110,109,121,120,115,30,234,622,275,153,101,260,1990,112,183,126,135,56,105,67,145,80,110,150,62,153,137,56,165,130,610,	0,29065,29259,33039,41244,42459,45657,51222,52082,53017,54264,55197,57039,57500,57834,61221,62457,64510,66521,67953,69507,72334,72555,74255,77858,79570,81093,83927,84217,84622,85845,86228,86514,88285,89516,90901,92130,95124,100196,
chr6	117198375	117253326	NM_173560	0	+	117198438	117252669	0	19	286,157,124,62,78,28,108,78,114,50,160,145,110,118,123,207,513,213,833,	0,583,3331,5154,16774,17967,33722,38795,38988,40824,41924,43097,44829,45894,47456,48240,49814,51546,54118,
chr6	122720695	122754264	NM_001135564	0	+	122720882	122753365	0	12	280,109,128,125,76,62,88,149,240,106,85,1195,	0,12822,13086,13974,16670,19617,20584,22599,23167,24030,31879,32374,
chr6	122720695	122754264	NM_004506	0	+	122720882	122753365	0	13	280,109,128,125,76,62,88,149,240,106,54,85,1195,	0,12822,13086,13974,16670,19617,20584,22599,23167,24030,28352,31879,32374,
chr6	136578000	136610989	NM_014739	0	-	136582247	136601004	0	13	4253,213,147,178,176,85,106,170,666,912,114,104,139,	0,4402,10166,11299,12574,15132,16219,18669,18980,21002,22900,25721,32850,
chr6	136578000	136610989	NM_001077440	0	-	136582247	136601004	0	12	4253,213,178,176,85,106,170,666,906,114,104,139,	0,4402,11299,12574,15132,16219,18669,18980,21002,22900,25721,32850,
chr6	136578000	136610989	NM_001301038	0	-	136582247	136601004	0	13	4253,213,147,178,176,85,106,170,666,906,114,104,139,	0,4402,10166,11299,12574,15132,16219,18669,18980,21002,22900,25721,32850,
chr6	136578000	136610989	NM_001077441	0	-	136582247	136601004	0	13	4253,213,147,178,176,85,106,170,147,912,114,104,139,	0,4402,10166,11299,12574,15132,16219,18669,18980,21002,22900,25721,32850,
chr7	33169151	33645680	NM_014451	0	+	33185864	33644838	0	21	502,123,151,65,114,175,85,184,130,182,77,54,103,141,96,173,153,183,223,111,874,	0,16702,23161,26098,47938,127696,134750,143472,144287,206901,211357,215041,219528,228315,238227,254126,258452,375923,404414,475325,475655,
chr7	33169151	33645680	NM_001033604	0	+	33185864	33644838	0	22	502,123,151,65,114,175,85,184,130,182,77,54,103,15,141,96,173,153,183,223,111,874,	0,16702,23161,26098,47938,127696,134750,143472,144287,206901,211357,215041,219528,223319,228315,238227,254126,258452,375923,404414,475325,475655,
chr7	33169151	33645680	NM_001033605	0	+	33185864	33644838	0	22	502,123,151,65,114,175,85,184,130,182,77,54,103,105,141,96,173,153,183,223,111,874,	0,16702,23161,26098,47938,127696,134750,143472,144287,206901,211357,215041,219528,221679,228315,238227,254126,258452,375923,404414,475325,475655,
chr7	33169151	33645680	NM_198428	0	+	33185864	33644838	0	23	502,123,151,65,114,175,85,184,130,182,77,54,103,105,15,141,96,173,153,183,223,111,874,	0,16702,23161,26098,47938,127696,134750,143472,144287,206901,211357,215041,219528,221679,223319,228315,238227,254126,258452,375923,404414,475325,475655,
chr7	3341079	4308631	NM_152744	0	+	3341218	4305016	0	45	437,160,107,148,134,112,191,84,195,117,168,103,177,137,148,141,182,116,193,99,192,122,110,151,238,116,190,99,195,202,104,71,136,60,102,116,187,138,162,126,165,138,121,130,3876,	0,317632,337556,340510,520002,649475,650282,657483,661209,665870,667809,670018,672921,685738,709518,710647,715723,747900,750190,766390,775550,778015,809215,811841,812589,825933,828460,830877,844274,847814,857000,860338,872774,874327,877037,904431,906651,908577,918661,919791,931807,936199,940345,944228,963676,
chr7	11410061	11871824	NM_015204	0	-	11415420	11871572	0	27	5444,88,211,83,96,174,175,146,118,116,145,154,137,182,264,195,104,133,116,235,195,213,156,182,249,832,442,	0,6135,8635,9195,12086,31360,35865,36475,36871,40772,42221,47015,54261,58509,75626,76795,90227,91576,99444,103899,111353,170984,172527,220025,222819,265695,461321,
chr7	14184673	14881075	NM_004080	0	-	14188755	14880888	0	25	4190,61,121,196,91,65,161,90,86,75,74,117,36,99,117,89,118,120,75,50,144,154,21,77,257,	0,31790,32982,193466,200252,333112,429163,435813,438003,462385,468291,476329,485187,527880,537504,537704,540196,549026,553046,556632,573493,590992,608879,612606,696145,
chr7	18535884	18993939	NM_058176	0	+	18535925	18993876	0	23	63,242,142,127,122,132,116,123,214,218,264,178,134,121,50,108,56,88,120,98,119,134,171,	0,89019,94083,95254,97646,133088,138365,148409,151523,152204,169951,231318,252743,265895,270844,297083,332899,333199,339205,339638,378216,439547,457884,
chr7	18535884	19036992	NM_178425	0	+	18535925	19035685	0	25	63,242,151,127,122,132,116,123,214,218,264,178,134,121,50,108,56,88,120,98,119,134,85,148,1347,	0,89019,94074,95254,97646,133088,138365,148409,151523,152204,169951,231318,252743,265895,270844,297083,332899,333199,339205,339638,378216,439547,457884,479544,499761,
chr7	18535368	19036992	NM_178423	0	+	18535925	19035685	0	26	109,63,242,142,127,122,132,116,123,214,218,264,178,134,121,50,108,56,88,120,98,119,134,85,148,1347,	0,516,89535,94599,95770,98162,133604,138881,148925,152039,152720,170467,231834,253259,266411,271360,297599,333415,333715,339721,340154,378732,440063,458400,480060,500277,
chr7	40174574	40900366	NM_001193312	0	+	40174598	40900078	0	13	145,52,74,86,51,121,92,96,72,98,103,64,452,	0,45971,46979,53519,54568,59964,102659,181784,314311,324125,361308,614458,725340,
chr7	40174574	40900366	NM_001193313	0	+	40174598	40900078	0	14	145,52,74,86,51,121,92,144,96,72,98,103,64,452,	0,45971,46979,53519,54568,59964,102659,139537,181784,314311,324125,361308,614458,725340,
chr7	40174574	40900366	NM_001193311	0	+	40174598	40900078	0	15	145,52,74,86,51,121,92,144,96,72,98,103,78,64,452,	0,45971,46979,53519,54568,59964,102659,139537,181784,314311,324125,361308,549080,614458,725340,
chr7	40174574	40900366	NM_024728	0	+	40174598	40900078	0	15	145,52,74,86,39,22,92,144,96,72,98,103,78,64,452,	0,45971,46979,53519,54568,60063,102659,139537,181784,314311,324125,361308,549080,614458,725340,
chr7	77646373	79082890	NM_012301	0	-	77648631	79082636	0	22	2920,139,144,220,172,186,249,193,92,42,190,32,639,183,122,58,80,211,216,120,117,555,	0,61890,108637,110140,115832,117964,142968,150859,160954,168572,177817,184105,238886,326721,328865,352099,472704,484520,504373,610062,990032,1435962,
chr7	81575759	82073122	NM_000722	0	-	81579707	82072775	0	39	4065,83,110,130,56,53,153,72,39,68,87,104,63,88,98,61,21,77,62,72,72,75,75,78,90,50,79,105,159,100,51,70,132,130,42,60,117,82,442,	0,12831,13276,15450,15996,17612,17763,19150,20725,21152,22443,23437,24231,25333,28011,36123,36870,38191,44741,48424,50735,58979,59321,61235,65710,67017,67957,86353,91633,113984,117860,120011,138325,170600,190191,224106,388691,403124,496921,
chr7	77646373	79082890	NM_001301128	0	-	77648631	79082636	0	21	2920,139,144,220,172,186,249,193,92,190,32,639,183,122,58,80,211,216,120,117,555,	0,61890,108637,110140,115832,117964,142968,150859,160954,177817,184105,238886,326721,328865,352099,472704,484520,504373,610062,990032,1435962,
chr7	81679651	82073122	NM_001302890	0	-	81679893	82072775	0	11	293,100,51,70,132,130,42,60,117,82,442,	0,10092,13968,16119,34433,66708,86299,120214,284799,299232,393029,
chr7	99613194	99639312	NM_003439	0	+	99621129	99631820	0	6	155,514,154,92,127,8385,	0,7847,8582,14289,14677,17733,
chr7	99613194	99639312	NM_001287054	0	+	99621237	99631820	0	8	155,119,43,381,154,92,127,8385,	0,3659,7847,7980,8582,14289,14677,17733,
chr7	99613194	99639312	NM_001287055	0	+	99627542	99631820	0	4	155,92,127,8385,	0,14289,14677,17733,
chr7	107788070	108096841	NM_001193583	0	-	107790354	107880508	0	30	2522,79,132,36,177,123,205,116,226,71,198,102,30,125,148,167,112,144,132,185,112,171,123,197,106,18,212,67,158,155,	0,11837,12735,27696,28804,30364,32596,34195,35068,36614,36790,42018,43627,44102,46397,46635,48134,50329,59901,61794,76098,78581,83404,84699,86956,90125,92332,165038,251809,308616,
chr7	107788070	108096841	NM_001193582	0	-	107790354	107880508	0	31	2522,79,132,36,177,123,205,116,226,71,198,102,30,125,148,167,112,144,132,185,112,57,171,123,197,106,18,212,67,158,155,	0,11837,12735,27696,28804,30364,32596,34195,35068,36614,36790,42018,43627,44102,46397,46635,48134,50329,59901,61794,76098,78018,78581,83404,84699,86956,90125,92332,165038,251809,308616,
chr7	107788070	108096841	NM_001193584	0	-	107790354	107880508	0	29	2522,79,132,177,123,205,116,226,71,198,102,30,125,148,167,112,144,132,185,112,171,123,197,106,18,212,67,158,155,	0,11837,12735,28804,30364,32596,34195,35068,36614,36790,42018,43627,44102,46397,46635,48134,50329,59901,61794,76098,78581,83404,84699,86956,90125,92332,165038,251809,308616,
chr7	107788070	108096841	NM_005010	0	-	107790354	107880508	0	28	2522,79,132,177,123,205,116,226,71,198,102,125,148,167,112,144,132,185,112,57,171,123,197,106,212,67,158,155,	0,11837,12735,28804,30364,32596,34195,35068,36614,36790,42018,44102,46397,46635,48134,50329,59901,61794,76098,78018,78581,83404,84699,86956,92332,165038,251809,308616,
chr7	110303105	111202573	NM_001244606	0	-	110303657	111161503	0	7	672,103,66,104,137,73,54,	0,223543,300450,824188,858263,898801,899414,
chr7	110303105	111202347	NM_032549	0	-	110303657	111161503	0	6	672,103,66,104,137,441,	0,223543,300450,824188,858263,898801,
chr7	124569926	124785287	NR_125718	0	+	124785287	124785287	0	11	144,106,331,81,155,94,202,95,153,87,2519,	0,10407,70809,90460,187001,188756,191769,193108,195952,208700,212842,
chr7	124569926	124785287	NR_125719	0	+	124785287	124785287	0	8	144,106,81,102,87,153,87,2519,	0,10407,90460,150839,159817,195952,208700,212842,
chr7	126078651	126883569	NM_000845	0	-	126079172	126883258	0	10	571,247,936,137,201,138,155,136,217,821,	0,7528,94354,170764,331267,463944,465374,465950,667898,804097,
chr7	126078651	126892428	NM_001127323	0	-	126086129	126883258	0	11	571,302,936,137,201,138,155,136,217,821,246,	0,7473,94354,170764,331267,463944,465374,465950,667898,804097,813531,
chr7	126078651	126883569	NR_028041	0	-	126883569	126883569	0	11	571,247,936,137,71,201,138,155,136,217,821,	0,7528,94354,170764,263159,331267,463944,465374,465950,667898,804097,
chr7	132937822	133750513	NM_021807	0	+	132937857	133749281	0	18	121,190,195,185,107,244,175,146,89,97,220,137,156,179,142,179,160,1470,	0,21914,35853,52808,64215,103261,121759,222259,226981,376975,564255,642529,664513,684821,744422,751842,754606,811221,
chr7	137074384	137531609	NM_004717	0	-	137075965	137531608	0	34	1698,100,37,121,38,26,123,128,11,70,45,80,54,101,200,112,74,63,56,79,138,114,61,83,99,75,117,72,66,57,75,96,109,402,	0,5959,7738,18236,22531,54438,73850,76269,77263,79911,95735,97971,104144,132227,162730,181536,183126,187583,188631,192211,195570,197458,208208,210184,219327,219896,230185,233844,255833,265093,266827,288918,300255,456823,
chr7	145813452	148118088	NM_014141	0	+	145813968	148112708	0	24	613,111,194,148,204,185,144,265,150,172,107,120,201,157,128,171,219,237,237,134,94,240,81,5580,	0,657910,723350,927546,991786,1004618,1012332,1015884,1183780,1279248,1369574,1445777,1522745,1787204,1861501,2001757,2031130,2055881,2100927,2113285,2150672,2267288,2293030,2299056,
chr7	147626684	148043927	NR_036093	0	+	148043927	148043927	0	4	12,9,4,28,	0,105,400171,417215,
chr7	154002296	154686000	NM_001936	0	+	154002579	154684190	0	26	340,115,99,95,75,53,82,121,155,98,124,39,108,92,48,119,48,99,70,195,55,112,59,73,74,1957,	0,141002,169727,235320,261630,427234,458773,517180,558830,562258,583492,585258,590768,593277,594330,596407,643193,657408,662037,665319,670301,675046,677089,678685,678870,681747,
chr7	157331749	158380482	NM_130843	0	-	157333407	158380361	0	22	1730,74,65,54,167,120,78,74,148,195,213,65,80,383,41,222,361,169,103,114,51,233,	0,9890,29844,32382,37555,38963,56180,64944,82304,117299,143667,359615,542240,594619,597597,599236,627873,653269,666113,777761,950677,1048500,
chr7	157331749	158380482	NM_002847	0	-	157333407	158380361	0	23	1730,74,65,54,167,120,78,74,148,195,213,65,80,87,383,41,222,361,169,103,114,51,233,	0,9890,29844,32382,37555,38963,56180,64944,82304,117299,143667,359615,542240,571771,594619,597597,599236,627873,653269,666113,777761,950677,1048500,
chr7	157331749	158380482	NM_130842	0	-	157333407	158380361	0	22	1730,74,65,54,167,120,78,74,148,195,213,65,80,87,383,41,222,361,169,103,114,233,	0,9890,29844,32382,37555,38963,56180,64944,82304,117299,143667,359615,542240,571771,594619,597597,599236,627873,653269,666113,777761,1048500,
chr7	153749502	154686000	NM_130797	0	+	153749905	154684190	0	26	646,115,99,95,75,53,82,121,155,98,124,39,108,92,48,119,48,99,70,195,55,112,59,73,74,1957,	0,393796,422521,488114,514424,680028,711567,769974,811624,815052,836286,838052,843562,846071,847124,849201,895987,910202,914831,918113,923095,927840,929883,931479,931664,934541,
chr7	153584181	154686000	NM_001039350	0	+	153584768	154684190	0	26	638,115,99,95,75,53,82,121,155,98,124,39,108,92,48,119,48,99,70,195,55,112,59,73,74,1957,	0,559117,587842,653435,679745,845349,876888,935295,976945,980373,1001607,1003373,1008883,1011392,1012445,1014522,1061308,1075523,1080152,1083434,1088416,1093161,1095204,1096800,1096985,1099862,
chr7	153749502	154380340	NM_001290253	0	+	153749905	154379794	0	6	646,115,99,95,75,981,	0,393796,422521,488114,514424,629857,
chr7	154002296	154686000	NM_001290252	0	+	154002579	154684190	0	24	340,115,99,95,75,121,155,98,124,39,108,92,48,119,48,99,70,195,55,112,59,73,74,1957,	0,141002,169727,235320,261630,517180,558830,562258,583492,585258,590768,593277,594330,596407,643193,657408,662037,665319,670301,675046,677089,678685,678870,681747,
chr7	588833	767313	NM_001164758	0	-	590066	751142	0	11	1406,82,122,61,159,47,62,92,171,199,87,	0,2192,30059,35311,46949,56996,58194,128032,131359,162132,178393,
chr7	588833	752577	NM_001164762	0	-	590066	751142	0	11	1406,82,122,61,159,47,62,92,171,199,93,	0,2192,30059,35311,46949,56996,58194,128032,131359,162132,163651,
chr7	588833	766978	NM_001164760	0	-	590066	751142	0	11	1406,82,122,61,159,47,62,92,171,199,132,	0,2192,30059,35311,46949,56996,58194,128032,131359,162132,178013,
chr7	588833	752844	NM_001164761	0	-	590066	751142	0	11	1406,82,122,61,159,47,62,92,171,199,153,	0,2192,30059,35311,46949,56996,58194,128032,131359,162132,163858,
chr7	588833	752161	NM_002735	0	-	590066	751142	0	11	1406,82,122,61,159,47,62,92,171,199,111,	0,2192,30059,35311,46949,56996,58194,128032,131359,162132,163217,
chr7	588833	767313	NM_001164759	0	-	590066	751142	0	11	1406,82,122,61,159,47,62,92,171,199,22,	0,2192,30059,35311,46949,56996,58194,128032,131359,162132,178458,
chr7	8008373	8128709	NM_138426	0	+	8008981	8126168	0	8	1065,152,87,117,153,211,121,2887,	0,35164,53739,86689,91352,102177,116153,117449,
chr7	8473584	8792593	NM_152745	0	+	8475343	8791399	0	3	801,164,1956,	0,1649,317053,
chr7	11013498	11209250	NR_033436	0	+	11209250	11209250	0	17	453,111,145,160,112,138,147,271,107,96,104,132,169,51,122,118,208,	0,963,16831,39875,48996,54809,61768,62546,63113,64888,66800,68811,77740,87919,88092,137478,195544,
chr7	11013498	11147376	NM_014660	0	+	11013950	11142125	0	17	453,111,788,145,160,112,138,147,271,107,96,104,132,169,51,122,5264,	0,963,8500,16831,39875,48996,54809,61768,62546,63113,64888,66800,68811,77740,87919,88092,128614,
chr7	11013498	11147376	NR_033435	0	+	11147376	11147376	0	16	453,111,145,160,112,138,147,271,107,96,104,132,169,51,122,5264,	0,963,16831,39875,48996,54809,61768,62546,63113,64888,66800,68811,77740,87919,88092,128614,
chr7	13930855	14026139	NM_001163151	0	-	13935490	14025801	0	9	4857,102,170,69,69,248,189,130,399,	0,9507,15199,18401,20008,40271,44477,47886,94885,
chr7	13930855	14026139	NM_001163150	0	-	13935490	14025801	0	10	4857,102,170,69,69,248,189,130,54,399,	0,9507,15199,18401,20008,40271,44477,47886,86196,94885,
chr7	13930855	14029642	NM_001163147	0	-	13935490	14028677	0	12	4857,102,170,69,248,189,130,54,48,88,132,455,	0,9507,15199,18401,40271,44477,47886,86196,95407,96855,97777,98332,
chr7	13930855	14029642	NM_004956	0	-	13935490	14028677	0	14	4857,102,170,69,69,248,189,130,54,48,88,132,197,455,	0,9507,15199,18401,20008,40271,44477,47886,86196,95407,96855,97777,98037,98332,
chr7	13930855	14031050	NM_001163148	0	-	13935490	14028677	0	13	4857,102,170,69,69,248,189,130,48,88,132,150,98,	0,9507,15199,18401,20008,40271,44477,47886,95407,96855,97777,99322,100097,
chr7	13930855	14030865	NM_001163149	0	-	13935490	14028677	0	12	4857,102,170,69,69,248,189,130,48,88,132,119,	0,9507,15199,18401,20008,40271,44477,47886,95407,96855,97777,99891,
chr7	13930855	14026139	NM_001163152	0	-	13935490	14025801	0	9	4857,102,170,69,69,248,130,54,399,	0,9507,15199,18401,20008,40271,47886,86196,94885,
chr7	13930855	14030327	NR_120445	0	-	14030327	14030327	0	15	4857,102,170,64,69,69,248,189,130,54,48,88,132,197,150,	0,9507,15199,16562,18401,20008,40271,44477,47886,86196,95407,96855,97777,98037,99322,
chr7	15239942	15601640	NM_001004320	0	-	15240909	15601470	0	13	1042,106,83,117,135,80,66,67,96,104,152,131,296,	0,165196,165822,185128,187088,190353,190522,193795,218240,230687,344454,359823,361402,
chr7	20174278	20257013	NM_182762	0	-	20180568	20201485	0	7	6503,189,2042,123,144,65,92,	0,19537,23548,27092,29600,36058,82643,
chr7	30791750	30932002	NR_037598	0	+	30932002	30932002	0	20	170,205,217,120,236,244,410,59,107,117,89,102,64,66,68,64,162,181,73,431,	0,1599,14210,26297,29842,33614,39030,76544,84523,87065,88625,98319,100081,101259,107122,120107,123359,130045,130785,139821,
chr7	39017608	39504390	NM_007252	0	+	39046449	39504285	0	11	50,111,172,92,229,374,141,207,169,169,610,	0,28748,107851,226225,229382,361632,428590,455067,473523,482537,486172,
chr7	39017608	39504390	NM_001166018	0	+	39046449	39504285	0	11	50,111,172,92,229,374,141,207,169,169,502,	0,28748,107851,226225,229382,361632,428590,455067,473523,482537,486280,
chr7	42701325	42746046	NR_110833	0	-	42746046	42746046	0	3	766,187,217,	0,11058,44504,
chr7	47814249	47988071	NM_138295	0	-	47814740	47988037	0	57	515,171,162,231,135,141,105,235,173,84,124,111,119,177,85,136,163,47,73,111,174,217,107,208,84,193,101,158,111,228,213,57,196,112,121,143,78,177,60,369,161,222,182,207,133,240,169,120,174,168,323,218,121,113,125,116,78,	0,17975,21337,25997,28558,33595,34821,37165,38469,39279,40682,46424,52698,54773,55388,56565,58438,59687,60315,60481,62269,64794,65809,68310,70343,72227,78475,80230,80503,82953,84021,90564,91767,99247,101445,102837,106076,107257,109946,111034,113338,115890,119225,123335,127726,129725,130504,131190,133424,140779,154551,156451,157283,162193,165540,168743,173744,
chr7	53723201	53879624	NR_038371	0	-	53879624	53879624	0	6	1940,163,119,745,93,424,	0,36418,109618,109974,124437,155999,
chr7	70597522	71178586	NM_022479	0	+	70597788	71177131	0	11	504,184,167,175,198,118,186,138,96,168,1584,	0,203013,255698,283352,288371,438747,532873,537434,544673,578223,579480,
chr7	82383320	82792197	NM_033026	0	-	82387890	82791908	0	25	4711,146,135,74,142,195,181,72,94,27,125,51,215,68,109,126,91,137,2188,2015,5080,717,1407,1645,537,	0,6634,7354,47513,51683,68490,70231,72584,73868,81662,84213,87454,91266,92562,93134,125332,148646,154872,160681,195471,197851,211766,380245,400743,408340,
chr7	82449795	82792197	NM_014510	0	-	82451793	82791908	0	20	2210,181,72,94,27,125,51,215,68,109,126,91,137,2188,2015,5080,717,1407,1645,537,	0,3756,6109,7393,15187,17738,20979,24791,26087,26659,58857,82171,88397,94206,128996,131376,145291,313770,334268,341865,
chr7	82993221	83270747	NM_001178129	0	-	82996901	83119525	0	17	4133,140,68,167,42,92,223,145,70,115,143,120,94,120,60,161,100,	0,21388,23077,28649,30391,32732,36122,38726,41544,42039,43191,44462,54484,102576,105337,126208,277426,
chr7	82993221	83278479	NM_012431	0	-	82996901	83277858	0	17	4133,140,68,167,42,92,223,145,70,115,143,120,94,120,60,161,736,	0,21388,23077,28649,30391,32732,36122,38726,41544,42039,43191,44462,54484,102576,105337,126208,284522,
chr7	86273229	86494192	NM_000840	0	+	86394461	86493671	0	6	959,608,856,1067,175,595,	0,121092,142347,194925,206456,220368,
chr7	88388681	88966371	NM_181646	0	+	88389290	88966346	0	4	717,141,131,3695,	0,458787,567976,573995,
chr7	89511666	89840949	NR_110029	0	-	89840949	89840949	0	3	203,88,336,	0,327498,328947,
chr7	90339129	90839905	NM_001287136	0	+	90355895	90747495	0	14	142,246,95,80,95,63,124,121,94,64,49,140,144,3426,	0,16751,37866,80758,153360,189476,207786,245882,274333,336082,369617,402727,408250,497350,
chr7	90338711	90839905	NM_012395	0	+	90338855	90747495	0	14	213,246,95,80,95,63,124,121,94,64,49,140,144,3426,	0,17169,38284,81176,153778,189894,208204,246300,274751,336500,370035,403145,408668,497768,
chr7	90225675	90839905	NM_001287135	0	+	90225941	90747495	0	15	357,32,246,95,80,95,63,124,121,94,64,49,140,144,3426,	0,7856,130205,151320,194212,266814,302930,321240,359336,387787,449536,483071,516181,521704,610804,
chr7	90339129	90839905	NM_001287137	0	+	90356049	90747495	0	13	142,246,80,95,63,124,121,94,64,49,140,144,3426,	0,16751,80758,153360,189476,207786,245882,274333,336082,369617,402727,408250,497350,
chr7	103112230	103629963	NM_173054	0	-	103113258	103629803	0	64	1125,99,198,220,158,162,74,176,243,107,176,178,215,155,257,194,178,141,169,250,259,148,221,230,103,172,183,85,178,141,274,189,159,77,208,158,233,201,172,206,187,138,113,193,237,162,234,67,110,129,209,113,152,146,241,97,52,97,79,33,71,136,111,386,	0,11089,11869,14413,17958,18884,20169,23939,24742,26036,26293,28961,31232,39067,43401,47539,50238,51607,63532,67294,68413,70947,73340,79283,81677,81876,85193,86181,89748,90029,93494,94440,94817,100400,102308,103764,117812,121898,122537,124672,131520,132562,138911,139827,158156,163641,164451,168759,178490,179877,180767,182309,189592,210332,226069,229126,251356,256327,277642,281398,304773,361753,44…
chr7	103112230	103629963	NM_005045	0	-	103113258	103629803	0	65	1126,5,99,198,220,158,162,74,176,243,107,176,178,215,155,257,194,178,141,169,250,259,148,221,230,103,172,183,85,178,141,274,189,159,77,208,158,233,201,172,206,187,138,113,193,237,162,234,67,110,129,209,113,152,146,241,97,52,97,79,33,71,136,111,386,	0,1218,11089,11869,14413,17958,18884,20169,23939,24742,26036,26293,28961,31232,39067,43401,47539,50238,51607,63532,67294,68413,70947,73340,79283,81677,81876,85193,86181,89748,90029,93494,94440,94817,100400,102308,103764,117812,121898,122537,124672,131520,132562,138911,139827,158156,163641,164451,168759,178490,179877,180767,182309,189592,210332,226069,229126,251356,256327,277642,281398,304773,3617…
chr7	103969103	104549003	NM_199000	0	+	103969227	104546662	0	3	569,237,2370,	0,408018,577530,
chr7	115575201	115670867	NM_012252	0	-	115580604	115624495	0	8	5784,148,76,57,115,87,252,181,	0,6745,15726,19438,21531,39022,49114,95485,
chr7	115575201	115670867	NM_001018058	0	-	115580604	115624495	0	7	5784,148,76,57,115,252,181,	0,6745,15726,19438,21531,49114,95485,
chr7	119913721	120390387	NM_012281	0	+	119914686	120387912	0	6	2080,163,96,93,248,2653,	0,459235,467866,468842,472112,474013,
chr7	120629444	120901972	NM_001105533	0	+	120629675	120901727	0	18	480,184,107,76,133,169,143,73,168,105,170,71,51,187,169,118,137,287,	0,26274,57496,74847,108308,110535,134940,136429,137699,138991,140734,144432,146649,151436,152582,247323,254811,272241,
chr7	120628750	120937498	NM_024913	0	+	120629675	120935706	0	23	216,480,184,107,76,133,169,143,73,168,105,170,71,51,187,169,118,137,221,102,88,147,2005,	0,694,26968,58190,75541,109002,111229,135634,137123,138393,139685,141428,145126,147343,152130,153276,248017,255505,277530,278010,278518,282587,306743,
chr7	121958477	122526813	NM_001167940	0	-	121960218	122526391	0	30	1915,105,108,33,84,75,148,156,120,142,157,104,21,124,64,102,188,139,7,201,109,67,140,112,119,237,81,333,114,761,	0,7053,27150,42364,42506,60944,68602,70159,74772,75017,89116,97637,117936,119917,123088,132950,152951,155957,161698,171657,172888,194825,236126,262755,296757,303057,310824,344813,418531,567575,
chr7	121958477	122526813	NM_017954	0	-	121960218	122526391	0	30	1915,105,108,33,84,75,148,156,120,142,159,6,105,124,64,102,188,139,7,201,109,67,140,112,119,237,81,333,114,761,	0,7053,27150,42364,42506,60944,68602,70159,74772,75017,89116,91193,97636,119917,123088,132950,152951,155957,161698,171657,172888,194825,236126,262755,296757,303057,310824,344813,418531,567575,
chr7	121958477	122526813	NM_001009571	0	-	121960218	122526391	0	28	1915,105,108,33,84,75,15,148,156,142,157,104,124,64,102,188,137,201,109,67,140,112,119,237,81,333,114,761,	0,7053,27150,42364,42506,60944,67871,68602,70159,75017,89116,97637,119917,123088,132950,152951,155957,171657,172888,194825,236126,262755,296757,303057,310824,344813,418531,567575,
chr7	124824622	125019375	NR_110188	0	+	125019375	125019375	0	9	45,449,137,66,147,163,83,82,264,	0,1475,10379,145113,145688,150684,162556,178866,194489,
chr7	131594978	131633712	NR_110836	0	+	131633712	131633712	0	6	352,157,202,108,187,223,	0,16019,18185,19170,21903,38511,
chr7	132469622	132766828	NM_017812	0	-	132470397	132766697	0	8	799,136,71,84,118,82,88,212,	0,11580,53536,100799,190306,239683,285279,296994,
chr7	143104905	143220540	NR_033897	0	+	143220540	143220540	0	5	74,132,57,236,4517,	0,7255,96961,110469,111118,
chr7	144149033	144533146	NM_001042482	0	-	144150637	144532695	0	8	1723,112,96,73,70,72,59,87,	0,96550,171225,196866,230968,313939,383619,384026,
chr7	144149033	144533146	NM_022445	0	-	144150637	144532695	0	9	1723,112,147,96,73,70,72,59,87,	0,96550,139482,171225,196866,230968,313939,383619,384026,
chr7	146991341	147254962	NR_031690	0	-	147254962	147254962	0	3	21,14,26,	0,107490,263595,
chr7	155437202	155574179	NM_053043	0	+	155437570	155567735	0	18	411,79,49,77,319,172,209,253,59,133,344,312,288,642,207,189,89,6493,	0,20666,28358,34099,36081,56264,62351,66694,73876,93021,93551,95206,97310,100452,119303,121958,130050,130484,
chr7	158820865	158937649	NM_003382	0	-	158823306	158937463	0	13	2615,42,130,92,70,61,151,142,98,98,108,100,237,	0,3653,3763,6038,6406,7777,8577,14860,30306,75582,81637,114272,116547,
chr7	158423860	158497522	NM_017760	0	-	158424357	158494590	0	28	549,100,101,104,141,188,100,141,117,174,154,71,174,113,223,153,180,126,96,87,70,95,135,155,115,189,117,108,	0,13120,14350,15291,19663,21124,23426,23949,24170,25091,25383,27169,31025,33015,33359,40345,44308,48791,49552,52131,55003,56179,58650,59399,61673,62140,70652,73554,
chr7	158423860	158497522	NR_104054	0	-	158497522	158497522	0	31	549,100,101,104,141,188,195,141,117,174,154,71,174,113,223,97,153,140,126,96,87,70,95,135,155,115,189,117,101,53,108,	0,13120,14350,15291,19663,21124,23426,23949,24170,25091,25383,27169,31025,33015,33359,37227,40345,44308,48791,49552,52131,55003,56179,58650,59399,61673,62140,70652,71078,72480,73554,
chr7	158423860	158497522	NM_001281932	0	-	158424357	158494590	0	29	549,100,101,104,141,188,100,141,117,174,154,71,174,113,223,153,180,126,96,87,70,95,135,155,115,189,117,53,108,	0,13120,14350,15291,19663,21124,23426,23949,24170,25091,25383,27169,31025,33015,33359,40345,44308,48791,49552,52131,55003,56179,58650,59399,61673,62140,70652,72480,73554,
chr7	158820865	158937649	NM_001304522	0	-	158823306	158937463	0	11	2615,42,130,92,70,61,151,98,108,100,237,	0,3653,3763,6038,6406,7777,8577,75582,81637,114272,116547,
chr7	158820865	158937649	NR_130758	0	-	158937649	158937649	0	13	2615,376,130,92,70,61,151,142,98,98,108,100,237,	0,3319,3763,6038,6406,7777,8577,14860,30306,75582,81637,114272,116547,
chr7	30323922	30407308	NM_147128	0	+	30324973	30402050	0	5	1520,96,106,80,1658,	0,39335,71421,78070,81728,
chr7	30811032	30932002	NM_032222	0	+	30811109	30931620	0	18	140,120,236,244,410,59,107,117,89,102,64,66,68,64,162,181,73,431,	0,7015,10560,14332,19748,57262,65241,67783,69343,79037,80799,81977,87840,100825,104077,110763,111503,120539,
chr7	92817898	92848908	NM_001288810	0	-	92818539	92848807	0	8	685,110,74,38,126,297,285,495,	0,3668,7242,8655,8899,19994,26815,30515,
chr7	92817898	92855832	NM_001288804	0	-	92818579	92855759	0	11	685,110,74,38,25,126,297,285,351,69,152,	0,3668,7242,8655,8787,8899,19994,26815,30515,37297,37782,
chr7	92817898	92855832	NM_001039372	0	-	92818579	92855759	0	10	685,110,74,38,25,126,297,285,351,152,	0,3668,7242,8655,8787,8899,19994,26815,30515,37782,
chr7	92817898	92848908	NM_198151	0	-	92818579	92848807	0	9	685,110,74,38,25,126,297,285,495,	0,3668,7242,8655,8787,8899,19994,26815,30515,
chr7	95212808	95225925	NM_002612	0	-	95214952	95225605	0	11	2285,114,111,99,77,78,87,185,72,142,450,	0,3513,3921,4230,6143,8491,9014,9263,10202,11526,12667,
chr7	96745904	96811075	NM_020186	0	+	96747035	96810527	0	2	1305,752,	0,64419,
chr7	99268844	99277649	NM_001190484	0	-	99269396	99277519	0	5	657,100,53,94,201,	0,1358,3311,4893,8604,
chr7	99245811	99277649	NR_033807	0	-	99277649	99277649	0	13	212,160,227,161,1280,149,89,114,119,132,53,462,201,	0,1884,4364,12310,14627,16977,18412,18763,24391,24595,26344,27926,31637,
chr7	99245811	99277649	NM_000777	0	-	99245927	99277519	0	13	212,160,227,161,67,128,149,89,114,100,53,94,201,	0,1884,4364,12310,14627,15779,16977,18412,18763,24391,26344,27926,31637,
chr7	99245811	99277649	NM_001291830	0	-	99245927	99273980	0	14	212,160,227,161,67,128,149,89,114,100,53,94,260,201,	0,1884,4364,12310,14627,15779,16977,18412,18763,24391,26344,27926,28128,31637,
chr7	99245811	99277649	NM_001291829	0	-	99245927	99264667	0	14	212,160,227,161,67,128,149,89,114,100,132,53,462,201,	0,1884,4364,12310,14627,15779,16977,18412,18763,24391,24595,26344,27926,31637,
chr7	112594689	112635698	NR_110162	0	-	112635698	112635698	0	6	134,181,68,119,129,76,	0,1887,18970,25411,31901,40933,
chr7	114562208	114659970	NM_199072	0	+	114562471	114655989	0	5	483,201,123,276,4229,	0,773,20121,57352,93533,
chr7	114562208	114659970	NM_001166345	0	+	114563088	114655989	0	5	483,201,123,276,4229,	0,773,20121,57352,93533,
chr7	138710451	138720775	NM_080660	0	-	138711289	138720763	0	5	855,126,259,136,377,	0,1002,2996,8837,9947,
chr7	149473130	149531053	NM_198455	0	+	149473130	149530918	0	110	50,183,83,180,245,94,159,80,42,108,172,241,145,118,176,228,166,235,54,133,95,257,135,197,128,110,150,94,170,234,222,237,92,232,153,141,183,151,154,55,105,219,128,145,151,73,58,171,144,219,165,180,123,130,126,92,174,165,95,158,47,171,83,46,146,95,53,207,171,80,170,47,192,171,201,97,200,167,131,199,22,42,156,210,168,132,247,153,47,336,168,131,125,47,279,129,27,2,109,139,203,128,143,47,215,96,61,131…	0,304,893,1142,1567,1910,2739,2986,3492,3536,3917,4195,4736,6139,6804,7064,7468,7858,8785,8841,9088,9441,10046,11326,11624,11819,12278,12524,12709,13122,13558,14240,15259,15432,15774,16023,16256,16536,17267,17523,18751,19168,19496,20328,20553,21229,22025,23791,24244,25694,25997,26904,27184,27432,27645,27953,29368,29851,30692,30791,32215,32441,32999,33084,33346,34872,35622,35868,36223,36518,37587,…
chr8	25042286	25270619	NM_024940	0	+	25042423	25268814	0	52	180,84,41,56,97,149,136,158,82,130,73,143,126,125,99,73,104,184,98,90,101,135,112,71,107,137,96,99,95,79,101,59,155,86,160,41,91,120,90,105,142,82,85,87,177,84,138,167,172,139,104,1910,	0,58903,84074,90615,93798,107253,111742,114173,115805,117554,119484,124012,125636,132236,134807,136209,139077,140593,147480,147832,149325,151468,156106,156968,157630,160704,166960,174192,178276,179855,182099,183421,183800,184785,187788,188847,189793,192534,195534,197903,204320,205435,207125,208025,210772,215140,216158,218787,223212,224031,225328,226423,
chr8	92261515	92410382	NM_052832	0	+	92261879	92407325	0	19	126,306,111,173,165,153,83,148,114,78,96,107,67,138,49,101,55,104,3093,	0,251,39848,46243,68928,85007,88862,91116,94065,102522,103613,113065,114184,117292,120497,140050,144509,144648,145774,
chr8	92261515	92406946	NM_134266	0	+	92261879	92406502	0	19	126,306,111,173,165,153,83,148,114,78,96,107,67,138,49,101,55,104,501,	0,251,39848,46243,68928,85007,88862,91116,94065,102522,103613,113065,114184,117292,120497,140050,144509,144648,144930,
chr8	92221721	92410382	NM_001282356	0	+	92261879	92407325	0	20	49,116,306,111,173,165,153,83,148,114,78,96,107,67,138,49,101,55,104,3093,	0,9396,40045,79642,86037,108722,124801,128656,130910,133859,142316,143407,152859,153978,157086,160291,179844,184303,184442,185568,
chr8	92221721	92410382	NM_001282357	0	+	92352656	92407325	0	19	49,116,226,111,173,165,153,148,114,78,96,107,67,138,49,101,55,104,3093,	0,9396,40125,79642,86037,108722,124801,130910,133859,142316,143407,152859,153978,157086,160291,179844,184303,184442,185568,
chr8	687604	1087777	NR_073397	0	+	1087777	1087777	0	4	221,102,55,479,	0,84487,170307,399694,
chr8	2792874	4852328	NM_033225	0	-	2796106	4851938	0	70	3392,133,88,113,162,45,180,112,74,174,174,180,177,183,174,189,174,174,174,195,186,189,147,189,114,81,146,178,189,210,117,70,119,105,97,125,204,96,114,117,195,188,139,192,203,127,192,157,170,189,216,117,189,188,139,195,327,183,113,104,122,125,88,78,113,208,195,113,217,475,	0,7119,13946,14878,15761,18871,20236,22343,25788,27113,27869,30422,31217,37764,39098,43259,62658,64605,83124,93966,117109,151744,156163,161496,171175,172365,173250,174805,183046,207112,216044,222544,226806,245757,252516,253534,254559,264361,266259,270151,279144,283902,288376,294687,348791,372342,372959,407941,412639,423799,431679,433901,452141,460841,464038,470674,472546,474070,533359,558270,6395…
chr8	13947372	15095792	NM_139167	0	-	13947951	15095132	0	8	774,124,73,123,88,102,195,699,	0,12512,18299,74716,147728,234239,464868,1147721,
chr8	35092974	35652181	NM_080872	0	+	35093302	35648081	0	17	431,219,144,104,181,168,165,33,186,378,85,169,228,150,165,179,4305,	0,313835,332641,360097,448090,449125,451088,470472,486753,490695,495555,513070,515125,523863,531445,538842,554902,
chr8	50824338	51706678	NM_018967	0	+	51306798	51705389	0	19	453,75,54,135,57,58,44,42,103,83,131,130,39,117,72,153,93,111,1448,	0,260782,482433,490431,526764,537889,538777,538909,590999,618398,624899,641271,679100,745130,746813,792821,797107,840222,880892,
chr8	50822348	51706678	NM_001287813	0	+	51306798	51705389	0	20	116,153,75,54,135,57,58,44,42,103,83,131,130,39,117,72,153,93,111,1448,	0,1103,262772,484423,492421,528754,539879,540767,540899,592989,620388,626889,643261,681090,747120,748803,794811,799097,842212,882882,
chr8	50824338	51706678	NM_001287814	0	+	51306798	51705389	0	17	453,54,135,57,58,44,42,103,83,131,130,39,117,72,153,93,1448,	0,482433,490431,526764,537889,538777,538909,590999,618398,624899,641271,679100,745130,746813,792821,797107,880892,
chr8	59717976	60031767	NM_014729	0	-	59720305	60031546	0	9	2366,152,387,81,231,282,243,66,323,	0,2700,9920,21404,32663,46106,133884,154525,313468,
chr8	64769499	65281115	NR_125826	0	-	65281115	65281115	0	5	169,67,72,53,218,	0,276505,294150,310032,511398,
chr8	89049459	89339717	NM_005941	0	-	89053688	89339435	0	10	4564,116,151,139,212,162,305,123,149,414,	0,9437,18896,37373,79276,81469,130438,149245,159927,289844,
chr8	96281063	96822371	NR_038208	0	+	96822371	96822371	0	4	55,71,59,125,	0,32286,531660,541183,
chr8	96281063	96822371	NR_038207	0	+	96822371	96822371	0	3	55,155,125,	0,163790,541183,
chr8	96281063	96822371	NR_038206	0	+	96822371	96822371	0	5	55,39,110,59,125,	0,341828,517602,531660,541183,
chr8	96281063	96822371	NR_038205	0	+	96822371	96822371	0	3	55,39,125,	0,341828,541183,
chr8	96281063	96822371	NR_038204	0	+	96822371	96822371	0	4	55,34,160,125,	0,341828,531660,541183,
chr8	96281063	96822371	NR_038203	0	+	96822371	96822371	0	5	55,71,34,160,125,	0,32286,341828,531660,541183,
chr8	96281063	96822371	NR_038202	0	+	96822371	96822371	0	5	55,155,34,160,125,	0,163790,341828,531660,541183,
chr8	96281063	96822371	NR_038201	0	+	96822371	96822371	0	6	55,71,155,34,160,125,	0,32286,163790,341828,531660,541183,
chr8	96281063	96822371	NR_038209	0	+	96822371	96822371	0	4	55,163,34,125,	0,75447,341828,541183,
chr8	94358694	94712661	NR_033858	0	-	94712661	94712661	0	11	440,59,129,153,88,97,153,103,116,78,498,	0,16053,44070,44604,184751,217555,312960,316879,336076,336887,353469,
chr8	104831415	105266656	NM_014677	0	+	104831735	105264048	0	22	442,926,68,120,100,124,47,113,131,172,154,69,157,117,66,180,110,142,113,102,140,2827,	0,66110,90946,92865,96307,97226,99253,102484,112075,117363,123585,141877,156162,170117,178997,194254,195318,425728,429513,430299,431836,432414,
chr8	104831415	105266656	NM_001282881	0	+	104831735	105264048	0	21	442,926,209,120,100,124,47,113,131,172,154,69,157,117,180,110,142,113,102,140,2827,	0,66110,91133,92865,96307,97226,99253,102484,112075,117363,123585,141877,156162,170117,194254,195318,425728,429513,430299,431836,432414,
chr8	104512975	105266656	NM_001100117	0	+	104513114	105264048	0	24	315,211,311,926,68,120,100,124,47,113,48,131,172,154,69,157,117,180,110,142,113,102,140,2827,	0,196338,265479,384550,409386,411305,414747,415666,417693,420924,427094,430515,435803,442025,460317,474602,488557,512694,513758,744168,747953,748739,750276,750854,
chr8	113235158	114449242	NM_052900	0	-	113236999	114449083	0	69	2001,136,88,113,159,66,180,112,74,174,174,180,177,183,174,186,174,174,174,186,189,147,189,114,81,146,178,189,210,117,70,119,105,97,125,204,96,114,117,195,188,139,192,203,127,192,157,170,189,216,117,189,188,139,195,327,183,113,104,122,125,88,78,113,208,195,113,223,337,	0,5826,8615,11435,14260,18790,21464,24090,31323,32324,40709,42481,58244,64134,66435,68580,69607,72903,78863,83077,88048,90976,91499,95907,96971,112399,113722,114613,118547,123167,128245,129486,157422,160637,167734,183594,185388,185989,249661,269559,280860,283761,294104,327741,329664,333833,350571,364136,413887,415766,422179,427231,433224,443347,459512,462476,466938,577232,606756,636215,698697,724…
chr8	113235158	114449242	NM_198123	0	-	113236999	114449083	0	71	2001,136,88,113,159,66,180,112,74,174,174,180,177,183,174,186,174,174,174,195,186,189,147,189,114,81,146,178,189,210,117,70,119,105,97,125,204,96,114,117,195,188,139,192,203,127,192,157,170,189,216,117,189,188,139,195,327,183,113,104,122,125,88,78,312,113,208,195,113,223,337,	0,5826,8615,11435,14260,18790,21464,24090,31323,32324,40709,42481,58244,64134,66435,68580,69607,72903,78863,81791,83077,88048,90976,91499,95907,96971,112399,113722,114613,118547,123167,128245,129486,157422,160637,167734,183594,185388,185989,249661,269559,280860,283761,294104,327741,329664,333833,350571,364136,413887,415766,422179,427231,433224,443347,459512,462476,466938,577232,606756,636215,6986…
chr8	113235158	114389382	NM_198124	0	-	113236999	114389024	0	72	2001,136,88,113,159,66,180,112,74,174,174,180,177,183,174,186,174,174,174,195,186,189,147,189,114,81,146,178,189,210,117,70,119,105,97,125,204,96,114,117,195,188,139,192,203,127,192,157,170,189,216,117,189,188,139,195,327,183,113,104,122,125,88,78,312,113,208,195,113,223,148,81,	0,5826,8615,11435,14260,18790,21464,24090,31323,32324,40709,42481,58244,64134,66435,68580,69607,72903,78863,81791,83077,88048,90976,91499,95907,96971,112399,113722,114613,118547,123167,128245,129486,157422,160637,167734,183594,185388,185989,249661,269559,280860,283761,294104,327741,329664,333833,350571,364136,413887,415766,422179,427231,433224,443347,459512,462476,466938,577232,606756,636215,6986…
chr8	139142265	139509065	NM_015912	0	-	139144835	139380226	0	20	2776,114,111,152,98,92,167,2023,155,74,156,50,154,127,174,71,140,80,96,152,	0,7124,8963,11175,12989,15936,18497,21171,37872,47324,48512,65235,67493,112919,120818,126666,135680,180818,237884,366648,
chr8	1449531	1656642	NM_004745	0	+	1496859	1649572	0	12	66,1058,212,148,220,350,42,86,416,92,153,7289,	0,47260,64317,125374,131461,166963,168377,175167,176848,190169,195781,199822,
chr8	1449531	1656642	NM_001277161	0	+	1496859	1649572	0	11	66,1058,212,148,220,350,86,416,92,153,7289,	0,47260,64317,125374,131461,166963,175167,176848,190169,195781,199822,
chr8	2387218	2585991	NR_125425	0	-	2585991	2585991	0	6	75,139,80,150,116,122,	0,65437,66497,74653,145019,198651,
chr8	25699245	25902640	NM_022659	0	-	25702124	25902375	0	16	2911,168,186,178,66,89,127,131,118,82,69,74,56,64,157,396,	0,8864,16589,19319,19579,20979,45025,46112,48022,66744,191355,198298,198886,199209,200365,202999,
chr8	40388110	40755343	NM_024645	0	-	40389741	40683195	0	7	1647,97,228,157,90,106,142,	0,50573,144112,166653,237049,294983,367091,
chr8	40388110	40755343	NM_001135731	0	-	40389741	40683195	0	6	1647,97,157,90,106,142,	0,50573,166653,237049,294983,367091,
chr8	41119475	41166990	NM_003012	0	-	41122685	41166678	0	3	3533,78,856,	0,41504,46659,
chr8	56015016	56438710	NM_052898	0	+	56015048	56436786	0	3	838,200,2871,	0,255221,420823,
chr8	61591323	61780586	NM_017780	0	+	61653991	61778492	0	38	318,1839,431,142,138,66,56,115,84,138,122,244,177,144,256,211,196,168,180,111,206,200,160,90,104,130,73,58,229,209,672,161,228,444,222,141,105,3012,	0,62494,102235,116221,121623,122763,129452,137622,141242,143025,143259,143738,145075,149898,151557,157308,158052,158903,159311,162879,163082,166099,166485,169750,170286,171728,172267,172497,173254,173733,174064,175598,177210,177680,182139,183431,183783,186251,
chr8	62413114	62602408	NM_001164750	0	-	62415917	62602247	0	25	2954,134,92,136,138,90,99,137,151,87,86,42,45,57,42,33,48,57,33,129,75,93,69,150,177,	0,16972,17476,25421,47515,52475,55368,62188,66612,76216,83388,118422,133127,137391,137766,142332,142830,143389,144044,146194,150494,153012,180412,183483,189117,
chr8	62413114	62627199	NM_004318	0	-	62415917	62626930	0	25	2954,134,92,136,138,90,99,137,151,87,86,42,45,57,42,33,48,57,33,129,75,93,69,150,372,	0,16972,17476,25421,47515,52475,55368,62188,66612,76216,83388,118422,133127,137391,137766,142332,142830,143389,144044,146194,150494,153012,180412,183483,213713,
chr8	63161500	63903628	NM_173688	0	+	63161632	63902788	0	6	186,138,81,198,61,902,	0,330597,340772,497990,669511,741226,
chr8	63161500	63879031	NM_001304533	0	+	63161632	63877966	0	7	186,138,81,198,61,71,1119,	0,330597,340772,497990,669511,704960,716412,
chr8	63161500	63912211	NR_130764	0	+	63912211	63912211	0	7	186,138,81,198,61,902,422,	0,330597,340772,497990,669511,741226,750289,
chr8	68864602	69017654	NM_025170	0	+	68864629	69017597	0	24	168,72,123,105,102,162,134,104,150,145,101,104,50,76,73,143,93,149,86,137,118,185,162,282,	0,65478,67181,69668,74854,78129,85791,92119,100729,103462,108311,116665,117467,120127,125029,128075,128378,130872,135356,138211,141237,144649,147314,152770,
chr8	68864602	69143897	NM_024870	0	+	68864629	69143613	0	40	168,72,123,105,102,162,134,104,150,145,101,104,50,76,73,143,93,149,86,137,118,185,162,223,208,180,95,83,91,129,42,218,103,144,115,67,191,103,68,330,	0,65478,67181,69668,74854,78129,85791,92119,100729,103462,108311,116665,117467,120127,125029,128075,128378,130872,135356,138211,141237,144649,147314,155741,157048,163385,166182,167064,167828,168553,175010,181691,186047,193841,204954,239354,239967,265248,272191,278965,
chr8	69242956	69731258	NM_052958	0	+	69243247	69730481	0	14	618,148,132,129,29,173,167,136,86,77,51,94,60,785,	0,108777,115607,137970,157301,191077,202261,309654,378272,390639,445677,456721,485164,487517,
chr8	70584567	70747299	NM_030958	0	-	70585103	70744908	0	10	994,65,242,160,199,165,218,133,1403,211,	0,4276,7045,9851,32698,65707,83091,89410,159434,162521,
chr8	70378858	70573147	NM_015170	0	+	70476210	70570770	0	23	327,162,95,73,232,240,152,170,151,176,129,57,130,217,256,97,95,66,176,143,124,34,2408,	0,29141,35250,96915,97292,109346,119733,122348,133979,135030,136568,136976,138179,154411,157318,160586,161148,161547,162880,171878,172111,174184,191881,
chr8	70584567	70745404	NM_001146009	0	-	70585103	70744908	0	8	994,65,242,160,199,218,133,1403,	0,4276,7045,9851,32698,83091,89410,159434,
chr8	70584567	70745625	NM_001146008	0	-	70585521	70744908	0	8	994,242,160,199,165,218,133,1624,	0,7045,9851,32698,65707,83091,89410,159434,
chr8	70378858	70573147	NM_001128204	0	+	70476210	70570770	0	22	327,95,73,232,240,152,170,151,176,129,57,130,217,256,97,95,66,176,143,124,34,2408,	0,35250,96915,97292,109346,119733,122348,133979,135030,136568,136976,138179,154411,157318,160586,161148,161547,162880,171878,172111,174184,191881,
chr8	73449625	73850584	NM_004770	0	+	73479969	73850326	0	3	495,672,2415,	0,30251,398544,
chr8	81540685	81787016	NM_001033723	0	-	81553600	81733829	0	9	13027,95,105,268,101,233,104,242,211,	0,14584,31134,36364,42052,58775,64553,192923,246120,
chr8	85618161	85834078	NM_001287244	0	+	85618258	85833146	0	8	134,76,33,48,158,114,173,950,	0,68652,98843,144053,156369,167357,181677,214967,
chr8	85097099	85834078	NM_001100391	0	+	85097233	85833146	0	9	150,279,76,33,48,158,114,173,950,	0,344434,589714,619905,665115,677431,688419,702739,736029,
chr8	85095585	85834078	NM_173848	0	+	85441556	85833146	0	9	1074,279,76,33,48,158,114,173,950,	0,345948,591228,621419,666629,678945,689933,704253,737543,
chr8	85095585	85834078	NM_001287243	0	+	85441556	85833146	0	8	1074,279,76,48,158,114,173,950,	0,345948,591228,666629,678945,689933,704253,737543,
chr8	85095452	85834078	NM_001100393	0	+	85441556	85833146	0	9	361,279,76,33,48,158,114,173,950,	0,346081,591361,621552,666762,679078,690066,704386,737676,
chr8	85095452	85834078	NM_001100392	0	+	85441556	85833146	0	10	361,32,279,76,33,48,158,114,173,950,	0,162901,346081,591361,621552,666762,679078,690066,704386,737676,
chr8	91233715	91400187	NR_051989	0	+	91400187	91400187	0	4	259,91,126,393,	0,24692,130053,166079,
chr8	92967194	93107882	NM_001198634	0	-	92972469	93107695	0	11	5551,191,69,202,86,251,182,90,242,138,308,	0,15691,20938,31157,31920,36672,50149,56035,59612,62259,140380,
chr8	92967194	93111916	NM_001198628	0	-	92972469	93088280	0	12	5551,191,69,202,86,251,182,90,242,138,173,109,	0,15691,20938,31157,31920,36672,50149,56035,59612,62259,120998,144613,
chr8	92967194	93107490	NM_175635	0	-	92972469	93029568	0	11	5551,191,69,202,86,251,182,90,242,138,235,	0,15691,20938,31157,31920,36672,50149,56035,59612,62259,140061,
chr8	92967194	93107882	NM_001198626	0	-	92972469	93088280	0	13	5551,191,69,202,86,251,182,90,242,138,173,144,308,	0,15691,20938,31157,31920,36672,50149,56035,59612,62259,120998,140061,140380,
chr8	92967194	93107882	NM_001198627	0	-	92972469	93088280	0	14	5551,191,69,202,86,251,182,90,242,138,173,60,144,308,	0,15691,20938,31157,31920,36672,50149,56035,59612,62259,120998,126267,140061,140380,
chr8	92967194	93107882	NM_001198625	0	-	92972469	93074780	0	15	5551,191,69,202,86,251,182,90,242,138,82,173,60,144,308,	0,15691,20938,31157,31920,36672,50149,56035,59612,62259,107579,120998,126267,140061,140380,
chr8	92967194	93107882	NM_001198631	0	-	92972469	93088280	0	12	5551,191,69,202,86,251,182,90,242,138,173,308,	0,15691,20938,31157,31920,36672,50149,56035,59612,62259,120998,140380,
chr8	92967194	93075191	NM_004349	0	-	92972469	93074780	0	11	5551,191,69,202,86,251,182,90,242,138,418,	0,15691,20938,31157,31920,36672,50149,56035,59612,62259,107579,
chr8	92967194	93115454	NM_175634	0	-	92972469	93088280	0	12	5551,191,69,202,86,251,182,90,242,138,173,370,	0,15691,20938,31157,31920,36672,50149,56035,59612,62259,120998,147890,
chr8	92967194	93107490	NM_001198629	0	-	92972469	93088280	0	12	5551,191,69,202,86,251,182,90,242,138,173,235,	0,15691,20938,31157,31920,36672,50149,56035,59612,62259,120998,140061,
chr8	92967194	93107490	NM_001198630	0	-	92972469	93088280	0	13	5551,191,69,202,86,251,182,90,242,138,173,60,235,	0,15691,20938,31157,31920,36672,50149,56035,59612,62259,120998,126267,140061,
chr8	92967194	93115454	NM_001198633	0	-	92972469	93115112	0	11	5551,191,69,202,86,251,182,90,242,138,370,	0,15691,20938,31157,31920,36672,50149,56035,59612,62259,147890,
chr8	92967194	93107490	NM_001198632	0	-	92972469	93074780	0	12	5551,191,69,202,86,251,182,90,242,138,164,235,	0,15691,20938,31157,31920,36672,50149,56035,59612,62259,107579,140061,
chr8	92967194	93107882	NM_001198679	0	-	92972469	93107695	0	12	5551,191,69,202,86,251,182,90,242,138,144,308,	0,15691,20938,31157,31920,36672,50149,56035,59612,62259,140061,140380,
chr8	97657454	98155731	NM_016134	0	+	97797125	98155411	0	8	176,467,208,208,112,92,202,484,	0,139637,189746,234571,320708,384176,420782,497793,
chr8	97964091	98458725	NR_125390	0	-	98458725	98458725	0	3	1747,99,372,	0,467206,494262,
chr8	98881310	99048946	NM_030583	0	+	98900328	99047940	0	19	205,168,570,123,123,123,123,123,123,123,123,123,123,414,153,72,78,99,1062,	0,18992,61870,72694,92325,109803,125397,134578,138022,138396,147457,148911,152122,158333,161379,163163,164016,164478,166574,
chr8	98881310	99048946	NM_002380	0	+	98900328	99047940	0	19	205,168,570,123,123,123,123,123,123,123,123,123,123,414,153,72,135,99,1062,	0,18992,61870,72694,92325,109803,125397,134578,138022,138396,147457,148911,152122,158333,161379,163163,163959,164478,166574,
chr8	105235562	105266653	NM_001282882	0	+	105235879	105264048	0	6	459,142,113,102,140,2824,	0,21581,25366,26152,27689,28267,
chr8	106331146	106816767	NM_012082	0	+	106331169	106815766	0	8	63,159,102,119,112,207,225,3493,	0,100225,125361,242444,315327,469799,479805,482128,
chr8	110374705	110543500	NM_177531	0	+	110374809	110542319	0	78	177,90,145,109,58,94,54,74,43,71,111,90,269,92,160,136,144,158,114,150,125,164,173,148,155,123,106,111,165,122,133,196,143,105,189,171,227,985,249,150,175,157,157,80,130,130,242,137,1030,192,152,160,172,89,149,130,119,130,174,104,130,122,91,149,123,112,117,166,233,168,158,136,342,152,147,154,237,1192,	0,2070,18893,19986,21593,23060,26020,26602,27975,31938,33550,35982,37599,39020,42077,42518,43858,45572,47388,49788,50944,56620,58041,62608,64525,66863,67455,70629,72713,73861,75847,76420,78233,78798,79530,80469,81199,82184,85666,86861,88498,89647,90241,91690,92246,93785,97118,99295,101739,104101,112641,114031,114748,117074,117514,118956,120510,122567,124171,127475,128495,129396,131184,134442,1346…
chr8	116962735	117337297	NR_046215	0	-	117337297	117337297	0	14	229,108,77,366,94,66,194,95,47,83,540,331,232,230,	0,952,4418,13282,19173,25559,26732,169178,174861,179687,308989,309844,322978,374332,
chr8	117963189	118188953	NM_001172813	0	+	118159268	118184920	0	11	169,123,167,30,200,147,154,151,106,135,4179,	0,56040,184281,195868,196003,201993,206740,210787,212474,220083,221585,
chr8	117962511	118188953	NM_001172811	0	+	118159268	118184920	0	10	113,101,30,200,147,154,151,106,135,4179,	0,746,196546,196681,202671,207418,211465,213152,220761,222263,
chr8	117963189	118188953	NM_001172815	0	+	118159268	118184920	0	11	169,40,119,30,200,147,154,151,106,135,4179,	0,88268,184329,195868,196003,201993,206740,210787,212474,220083,221585,
chr8	123793900	123986755	NM_014943	0	+	123963750	123966264	0	4	285,63,2737,1274,	0,81815,169631,191581,
chr8	124864226	125132302	NM_001039112	0	+	124968238	125132031	0	41	199,83,121,55,132,63,79,157,187,193,347,109,181,121,101,91,120,153,178,125,135,150,111,162,181,227,123,40,116,132,126,128,171,161,143,89,99,242,164,101,455,	0,104005,111291,114020,114172,118048,121447,123163,123911,125430,128478,134081,151180,158607,161444,165641,169563,171457,183291,187896,193781,197621,208194,208562,209866,212361,214442,215781,217374,218481,219520,224212,230302,239437,242910,245285,245799,249111,251160,266858,267621,
chr8	130363939	130692485	NR_130917	0	-	130692485	130692485	0	4	1287,71,48,312,	0,18613,128949,328234,
chr8	131792546	132052835	NM_001115	0	-	131792635	132052579	0	18	577,115,93,147,159,79,173,90,202,101,198,271,159,128,112,131,150,1216,	0,3390,5082,20125,33768,41041,55976,67123,69301,87545,104263,123471,129407,156772,163050,171567,210092,259073,
chr8	133879204	134147143	NM_003235	0	+	133879245	134147038	0	48	108,109,98,204,160,107,144,186,1101,585,240,138,78,113,103,201,213,155,157,219,150,171,117,116,109,192,168,66,81,138,177,112,80,144,63,135,165,220,94,160,203,165,168,182,108,135,191,224,	0,1155,2769,4388,6102,14903,15509,15854,19488,21024,26730,30689,31209,31838,33277,34393,39728,41226,44417,46087,52416,56378,62116,66601,68796,74391,81816,94048,96034,99600,100834,102498,104834,105638,116390,144941,146640,150818,152642,155031,162861,228083,229245,246461,249648,264851,266509,267715,
chr8	134048972	134115310	NM_001045557	0	-	134050768	134114807	0	8	2010,133,132,104,87,100,101,514,	0,3270,8256,11102,13174,14088,23372,65824,
chr8	134048972	134115310	NM_001282965	0	-	134050768	134060102	0	7	2010,133,132,104,87,100,514,	0,3270,8256,11102,13174,14088,65824,
chr8	134048972	134115310	NM_001282964	0	-	134050768	134114807	0	7	2010,133,104,87,100,101,514,	0,3270,11102,13174,14088,23372,65824,
chr8	134048972	134115310	NM_001045556	0	-	134050768	134072405	0	9	2010,133,132,104,87,100,101,278,514,	0,3270,8256,11102,13174,14088,23372,38125,65824,
chr8	135490030	135725292	NM_001289394	0	-	135490724	135669963	0	17	934,131,127,119,139,89,174,150,88,233,1457,151,186,252,177,159,205,	0,31831,34687,43095,55046,87545,106044,110458,112480,122648,123689,130941,132682,159673,179773,196942,235057,
chr8	135490030	135725292	NM_001174157	0	-	135490724	135725106	0	15	934,131,127,119,139,89,174,150,88,233,1457,151,252,177,205,	0,31831,34687,43095,55046,87545,106044,110458,112480,122648,123689,130941,159673,179773,235057,
chr8	135490030	135708801	NM_001167583	0	-	135490724	135669963	0	16	934,131,127,119,139,89,174,150,88,233,1457,151,186,252,177,128,	0,31831,34687,43095,55046,87545,106044,110458,112480,122648,123689,130941,132682,159673,179773,218643,
chr8	135490030	135725292	NM_020863	0	-	135490724	135725106	0	16	934,131,127,119,139,89,174,150,88,233,1457,151,186,252,177,205,	0,31831,34687,43095,55046,87545,106044,110458,112480,122648,123689,130941,132682,159673,179773,235057,
chr8	135490030	135708801	NM_001174158	0	-	135490724	135669963	0	14	934,119,139,89,174,150,88,233,1457,151,186,252,177,128,	0,43095,55046,87545,106044,110458,112480,122648,123689,130941,132682,159673,179773,218643,
chr8	135490030	135708801	NM_001029939	0	-	135490724	135669963	0	17	934,131,127,119,139,89,174,150,88,233,1457,151,186,252,177,159,128,	0,31831,34687,43095,55046,87545,106044,110458,112480,122648,123689,130941,132682,159673,179773,196942,218643,
chr8	135490030	135725292	NR_110323	0	-	135725292	135725292	0	17	934,131,127,119,139,166,89,174,150,88,233,1457,151,186,252,177,205,	0,31831,34687,43095,55046,87199,87545,106044,110458,112480,122648,123689,130941,132682,159673,179773,235057,
chr8	139600477	139926249	NM_152888	0	-	139601495	139895415	0	65	1206,78,183,67,180,45,36,72,54,54,54,45,54,54,54,54,54,54,54,114,48,45,54,36,78,60,45,105,54,54,54,54,54,33,42,54,63,45,54,54,54,54,54,54,54,30,45,45,54,45,54,54,54,39,63,45,123,81,276,124,112,75,567,163,388,	0,3189,5782,8669,10484,13880,16499,18146,19701,25632,27766,28679,31220,35497,37955,42460,46775,48507,58394,61430,67662,72201,73795,75470,88323,91382,96190,96973,100682,102586,105411,106273,106591,111877,115071,127447,127992,128590,132504,133801,136380,137152,149289,163223,166922,167247,167550,172008,174178,187731,190118,191274,192692,208584,214637,219533,223564,224704,232901,238423,244804,255849,…
chr8	2554054	2585991	NR_125426	0	-	2585991	2585991	0	3	418,72,122,	0,8691,31815,
chr8	6565877	6619021	NM_018361	0	+	6566189	6614909	0	8	531,70,116,90,91,159,124,4338,	0,16513,22354,24204,33304,39313,46694,48806,
chr8	26240522	26270644	NM_004331	0	+	26240646	26267928	0	6	224,184,73,104,150,2765,	0,8236,12223,24993,25220,27357,
chr8	52730134	52811746	NM_052937	0	-	52732910	52773711	0	6	3144,124,172,103,402,257,	0,13869,15943,28086,43270,81355,
chr8	52730134	52811746	NM_001286783	0	-	52732910	52746131	0	6	3144,124,172,192,103,257,	0,13869,15943,21872,28086,81355,
chr8	52730134	52811746	NM_001286782	0	-	52732910	52811671	0	4	3144,124,172,257,	0,13869,15943,81355,
chr8	61101422	61193954	NM_004056	0	-	61121343	61193706	0	9	1122,170,113,49,63,96,125,192,348,	0,19886,33785,35673,38009,43420,77061,90825,92184,
chr8	91605002	91618291	NR_104062	0	-	91618291	91618291	0	3	329,140,296,	0,1057,12993,
chr8	92967194	93029908	NM_175636	0	-	92972469	93029568	0	10	5551,191,69,202,86,251,182,90,242,455,	0,15691,20938,31157,31920,36672,50149,56035,59612,62259,
chr8	93895757	93978372	NM_001171796	0	-	93898849	93929217	0	6	3206,86,79,158,159,138,	0,8459,33399,37973,70876,82477,
chr8	93895757	93978372	NM_001171795	0	-	93898849	93929217	0	5	3206,86,79,159,138,	0,8459,33399,70876,82477,
chr8	93895757	93978372	NM_001171797	0	-	93898849	93929217	0	5	3206,86,82,159,138,	0,8459,33399,70876,82477,
chr8	93895757	93977817	NM_001191036	0	-	93898849	93929217	0	5	3206,86,82,159,85,	0,8459,33399,70876,81975,
chr8	93895757	93978372	NM_001171799	0	-	93898849	93929217	0	4	3206,86,82,138,	0,8459,33399,82477,
chr8	93895757	93978372	NM_001171798	0	-	93898849	93929217	0	5	3206,86,79,158,138,	0,8459,33399,37973,82477,
chr8	93895757	93978265	NM_001191035	0	-	93898849	93929217	0	5	3206,86,82,159,230,	0,8459,33399,70876,82278,
chr8	97154557	97173020	NM_001001557	0	-	97156790	97172920	0	2	3195,506,	0,17957,
chr8	105391651	105479277	NM_001385	0	-	105393425	105479148	0	10	420,131,208,143,142,157,190,180,159,393,	0,1760,13360,44823,48556,50121,64824,67900,71822,87233,
chr8	111949918	112039662	NR_125417	0	-	112039662	112039662	0	6	38,37,109,120,129,128,	0,65724,66971,67840,77214,89616,
chr8	111995178	112039662	NR_125416	0	-	112039662	112039662	0	5	191,37,109,120,128,	0,20464,21711,22580,44356,
chr8	125323158	125384940	NM_194291	0	-	125326200	125384398	0	7	3144,106,43,55,68,45,846,	0,9168,11187,12403,16436,19830,60936,
chr8	126953375	126963441	NR_038446	0	-	126963441	126963441	0	2	5051,284,	0,9782,
chr8	126934766	126963441	NR_038447	0	-	126963441	126963441	0	4	25,94,250,284,	0,13717,23410,28391,
chr8	134048972	134072603	NM_006748	0	-	134050768	134072525	0	7	2010,133,132,104,87,100,259,	0,3270,8256,11102,13174,14088,23372,
chr8	146102335	146126846	NM_001109689	0	-	146106899	146115734	0	6	5886,63,114,127,96,63,	0,9889,12630,12982,13357,24448,
chr8	146102335	146126846	NM_021061	0	-	146106899	146115734	0	6	5886,63,114,142,96,63,	0,9889,12630,12982,13357,24448,
chr9	8314245	8733946	NM_001171025	0	-	8317873	8733843	0	29	3697,136,155,126,127,179,286,155,120,176,124,98,42,113,161,210,91,260,98,145,134,582,270,111,9,189,142,146,167,	0,5585,17336,24676,26097,26844,27447,61690,62361,74986,90291,122346,122952,135479,146165,151220,156749,169873,170981,190015,193055,203602,207031,210679,213099,214345,319071,322453,419534,
chr9	8314245	8733946	NM_130391	0	-	8317873	8733843	0	31	3697,136,155,126,127,179,286,155,120,176,124,98,113,12,161,210,91,260,98,145,134,582,270,12,111,18,9,189,142,146,167,	0,5585,17336,24676,26097,26844,27447,61690,62361,74986,90291,122346,135479,140334,146165,151220,156749,169873,170981,190015,193055,203602,207031,209267,210679,212381,213099,214345,319071,322453,419534,
chr9	8314245	8733946	NM_130392	0	-	8317873	8733843	0	31	3697,136,155,126,127,179,286,155,120,176,124,98,113,15,161,210,91,260,98,145,134,582,270,12,111,18,9,189,142,146,167,	0,5585,17336,24676,26097,26844,27447,61690,62361,74986,90291,122346,135479,140334,146165,151220,156749,169873,170981,190015,193055,203602,207031,209267,210679,212381,213099,214345,319071,322453,419534,
chr9	8314245	10612723	NM_002839	0	-	8317873	8733843	0	46	3697,136,155,126,127,179,286,155,120,176,124,98,113,161,210,91,260,98,588,118,27,194,306,145,134,582,270,12,111,18,9,189,142,146,167,39,60,34,50,39,42,104,73,55,108,36,	0,5585,17336,24676,26097,26844,27447,61690,62361,74986,90291,122346,135479,146165,151220,156749,169873,170981,171516,178616,182996,185401,186508,190015,193055,203602,207031,209267,210679,212381,213099,214345,319071,322453,419534,704451,869058,1083203,1260486,1420287,1452564,1624261,1719472,2026717,2298152,2298442,
chr9	8314245	8733946	NM_130393	0	-	8317873	8733843	0	29	3697,136,155,126,127,179,286,155,120,176,124,98,113,161,210,91,260,101,145,134,582,270,12,111,9,189,142,146,167,	0,5585,17336,24676,26097,26844,27447,61690,62361,74986,90291,122346,135479,146165,151220,156749,169873,170981,190015,193055,203602,207031,209267,210679,213099,214345,319071,322453,419534,
chr9	8314245	8733946	NM_001040712	0	-	8317873	8733843	0	30	3697,136,155,126,127,179,286,155,120,176,124,98,113,12,161,210,91,260,98,145,134,582,270,12,111,18,189,142,146,167,	0,5585,17336,24676,26097,26844,27447,61690,62361,74986,90291,122346,135479,140334,146165,151220,156749,169873,170981,190015,193055,203602,207031,209267,210679,212381,214345,319071,322453,419534,
chr9	18474078	18910947	NM_001040272	0	+	18474230	18908546	0	29	215,128,46,237,127,75,158,112,139,51,205,148,85,302,130,211,180,154,1126,128,129,180,135,213,181,208,110,221,2508,	0,30748,59166,99949,148162,161862,165173,183558,187854,201776,206231,207731,210635,232666,247455,279217,296521,301662,302700,321316,343028,352203,355762,413750,415487,418308,431701,432611,434361,
chr9	72324437	72374876	NM_001099666	0	-	72333257	72374854	0	8	9047,35,305,214,105,67,170,108,	0,9128,13804,22617,24628,32270,41259,50331,
chr9	78505559	78977255	NM_001190482	0	+	78506097	78973838	0	37	730,105,114,144,77,89,173,213,101,104,118,189,137,144,103,194,85,98,130,116,103,137,207,69,43,137,201,84,196,218,237,231,178,218,101,187,3827,	0,41735,95488,133094,136317,177311,181082,205246,216607,243465,266401,268339,279060,284342,288952,290754,294029,297934,298450,298987,336859,342816,348315,349972,401589,404631,406021,418001,420012,430778,432408,437365,441789,447586,460184,463389,467869,
chr9	76368039	77204569	NR_106746	0	-	77204569	77204569	0	8	29,10,15,10,4,10,7,21,	0,177806,385609,576200,576260,589011,589365,836509,
chr9	78505559	78810805	NM_006200	0	+	78506097	78808268	0	21	730,105,114,144,77,89,173,213,101,104,118,189,137,144,103,194,85,98,130,116,2653,	0,41735,95488,133094,136317,177311,181082,205246,216607,243465,266401,268339,279060,284342,288952,290754,294029,297934,298450,298987,302593,
chr9	78505559	78810805	NR_120409	0	+	78810805	78810805	0	20	730,105,114,144,77,89,173,213,101,118,189,137,144,103,194,85,98,130,116,2653,	0,41735,95488,133094,136317,177311,181082,205246,216607,266401,268339,279060,284342,288952,290754,294029,297934,298450,298987,302593,
chr9	85859538	86153348	NM_174938	0	-	85862832	86153146	0	14	3893,125,69,75,89,64,89,88,124,98,79,43,105,349,	0,45979,54124,54488,64912,65861,67263,69036,90892,98566,105055,128289,144980,293461,
chr9	85857904	86153348	NM_001244959	0	-	85858116	86153146	0	15	226,462,125,69,75,89,64,89,88,124,98,79,43,105,349,	0,5065,47613,55758,56122,66546,67495,68897,70670,92526,100200,106689,129923,146614,295095,
chr9	85859538	86082657	NM_001244960	0	-	85862832	86082547	0	14	3893,125,69,75,89,64,89,88,124,98,79,43,105,125,	0,45979,54124,54488,64912,65861,67263,69036,90892,98566,105055,128289,144980,222994,
chr9	119187503	120177317	NM_014010	0	-	119188129	120177216	0	22	864,184,101,142,149,134,266,180,105,125,189,167,151,138,75,85,168,147,108,385,188,543,	0,15384,17228,62134,193099,195085,226303,300546,303767,308174,380407,395392,438358,549983,550889,551476,582867,614594,670819,789133,866101,989271,
chr9	6720862	7077264	NM_001146696	0	+	6720948	7076451	0	18	135,161,176,115,194,50,104,138,194,239,323,109,182,214,77,56,109,831,	0,72109,84736,93768,128644,159149,167097,172232,260062,263303,265481,269553,290835,292925,294990,325999,328229,355571,
chr9	6757640	7170920	NM_001146694	0	+	6792988	7170040	0	21	563,161,176,115,194,50,104,138,194,239,323,109,182,214,77,56,109,186,171,120,1123,	0,35331,47958,56990,91866,122371,130319,135454,223284,226525,228703,232775,254057,256147,258212,289221,291451,346044,370425,407597,412157,
chr9	6757640	7175648	NM_015061	0	+	6792988	7174729	0	22	563,161,176,115,194,50,104,138,194,239,323,109,182,214,77,56,109,186,171,120,93,1096,	0,35331,47958,56990,91866,122371,130319,135454,223284,226525,228703,232775,254057,256147,258212,289221,291451,346044,370425,407597,412157,416912,
chr9	6757640	7077264	NM_001146695	0	+	6792988	7076451	0	18	563,161,176,115,194,50,104,138,194,239,323,109,182,214,77,56,109,831,	0,35331,47958,56990,91866,122371,130319,135454,223284,226525,228703,232775,254057,256147,258212,289221,291451,318793,
chr9	6757640	7014407	NR_130707	0	+	7014407	7014407	0	15	563,161,176,115,194,50,104,138,194,924,239,342,109,182,620,	0,35331,47958,56990,91866,122371,130319,135454,223284,224201,226525,228684,232775,254057,256147,
chr9	6757640	7175648	NM_001304339	0	+	6792988	7174637	0	22	563,161,176,115,194,50,104,138,194,239,323,109,182,214,77,56,109,186,171,120,93,1089,	0,35331,47958,56990,91866,122371,130319,135454,223284,226525,228703,232775,254057,256147,258212,289221,291451,346044,370425,407597,412157,416919,
chr9	6757640	7175648	NM_001304340	0	+	6849614	7174729	0	20	563,161,115,194,50,104,138,194,239,210,182,214,77,56,109,186,171,120,93,1096,	0,35331,56990,91866,122371,130319,135454,223284,226525,228703,254057,256147,258212,289221,291451,346044,370425,407597,412157,416912,
chr9	17134988	17503921	NM_017738	0	+	17135063	17502650	0	26	435,89,85,135,180,134,163,195,177,126,122,120,101,92,536,181,94,224,192,98,127,138,186,186,78,1373,	0,8297,91212,100667,101418,138742,163199,174067,195641,197614,205836,207334,231626,253171,259543,274302,280797,280975,322533,327925,329506,330990,331715,349304,351998,367560,
chr9	17578951	17797126	NM_003026	0	+	17579240	17795741	0	9	334,69,73,144,134,159,104,131,1585,	0,168112,182483,207427,208426,210438,212277,214413,216590,
chr9	18474078	18684952	NM_052866	0	+	18474230	18684802	0	13	215,128,46,237,127,75,158,112,139,51,205,148,239,	0,30748,59166,99949,148162,161862,165173,183558,187854,201776,206231,207731,210635,
chr9	20341662	20622542	NM_004529	0	-	20346440	20622255	0	11	4910,72,72,100,130,76,705,144,83,181,299,	0,11860,13143,19077,21811,24004,72056,106458,115039,278990,280581,
chr9	20341662	20621986	NM_001286691	0	-	20346440	20621774	0	11	4910,72,72,100,130,76,705,144,83,181,215,	0,11860,13143,19077,21811,24004,72056,106458,115039,278990,280109,
chr9	78118511	78338744	NR_031679	0	-	78338744	78338744	0	3	29,15,36,	0,152986,220197,
chr9	79792360	80032399	NM_001018037	0	+	79792620	80030922	0	71	360,44,43,96,102,110,60,60,81,58,128,107,172,63,133,95,143,190,115,137,133,118,139,85,155,157,80,60,154,104,168,305,148,154,128,170,218,233,93,357,102,159,256,161,104,283,396,105,147,129,134,130,233,154,147,82,70,106,114,146,82,114,76,164,46,124,112,86,124,75,1528,	0,22500,23920,27868,28533,31978,33171,35524,35789,36884,42509,42832,43740,48481,49021,49946,50677,60557,60827,69814,72652,74790,82641,95835,98053,98620,102714,104422,104676,106102,115896,118097,125470,130500,136547,137050,137808,138729,140161,140790,142127,143724,144046,145622,154565,159810,162071,162733,162959,166708,167564,173872,175964,179269,180247,180912,181888,183091,188015,189282,190610,19…
chr9	79792360	80032399	NM_033305	0	+	79792620	80030922	0	72	360,44,43,96,102,110,60,60,81,58,128,107,172,63,133,95,143,190,115,137,133,118,139,85,155,157,80,60,154,117,104,168,305,148,154,128,170,218,233,93,357,102,159,256,161,104,283,396,105,147,129,134,130,233,154,147,82,70,106,114,146,82,114,76,164,46,124,112,86,124,75,1528,	0,22500,23920,27868,28533,31978,33171,35524,35789,36884,42509,42832,43740,48481,49021,49946,50677,60557,60827,69814,72652,74790,82641,95835,98053,98620,102714,104422,104676,105910,106102,115896,118097,125470,130500,136547,137050,137808,138729,140161,140790,142127,143724,144046,145622,154565,159810,162071,162733,162959,166708,167564,173872,175964,179269,180247,180912,181888,183091,188015,189282,19…
chr9	80331189	80646365	NM_002072	0	-	80336238	80646151	0	7	5240,154,130,129,155,185,350,	0,12240,78189,81246,99342,205887,314826,
chr9	79792360	80000106	NM_015186	0	+	79792620	79999599	0	69	360,44,43,96,102,110,60,60,81,58,128,107,172,63,133,95,143,190,115,137,133,118,139,85,155,157,80,60,154,117,104,168,305,148,154,128,170,218,233,93,357,102,159,256,161,104,283,396,105,147,129,134,130,233,154,147,82,70,106,114,146,82,114,76,164,46,124,112,606,	0,22500,23920,27868,28533,31978,33171,35524,35789,36884,42509,42832,43740,48481,49021,49946,50677,60557,60827,69814,72652,74790,82641,95835,98053,98620,102714,104422,104676,105910,106102,115896,118097,125470,130500,136547,137050,137808,138729,140161,140790,142127,143724,144046,145622,154565,159810,162071,162733,162959,166708,167564,173872,175964,179269,180247,180912,181888,183091,188015,189282,19…
chr9	79792360	79997921	NM_001018038	0	+	79792620	79997215	0	69	360,44,43,96,102,110,60,60,81,58,128,107,172,63,133,95,143,190,115,137,133,118,139,85,155,157,80,60,154,117,104,168,305,148,154,128,170,218,233,93,357,102,159,256,161,104,283,396,105,147,129,134,130,233,154,147,82,70,106,114,146,82,114,76,164,46,124,112,727,	0,22500,23920,27868,28533,31978,33171,35524,35789,36884,42509,42832,43740,48481,49021,49946,50677,60557,60827,69814,72652,74790,82641,95835,98053,98620,102714,104422,104676,105910,106102,115896,118097,125470,130500,136547,137050,137808,138729,140161,140790,142127,143724,144046,145622,154565,159810,162071,162733,162959,166708,167564,173872,175964,179269,180247,180912,181888,183091,188015,189282,19…
chr9	82439444	82649470	NR_121213	0	+	82649470	82649470	0	3	97,186,255,	0,206054,209771,
chr9	121928907	122131739	NM_014618	0	-	121929361	122075633	0	8	1595,223,237,106,170,191,268,406,	0,42089,47289,72025,75417,82330,146508,202426,
chr9	126163869	126692417	NM_024820	0	-	126164088	126692184	0	21	322,89,132,57,72,41,88,105,126,102,46,101,111,54,81,70,120,50,44,71,250,	0,1811,38769,49102,50685,53148,55757,56202,155979,181578,207845,228785,250422,265435,269700,275129,356112,367923,390996,477360,528298,
chr9	126141932	126692417	NM_020946	0	-	126143710	126692184	0	22	2972,259,89,132,57,72,41,88,105,126,102,46,101,111,54,81,70,120,50,44,71,250,	0,4001,23748,60706,71039,72622,75085,77694,78139,177916,203515,229782,250722,272359,287372,291637,297066,378049,389860,412933,499297,550235,
chr9	136627015	136857446	NM_001134398	0	-	136629183	136857400	0	30	2216,155,87,124,88,117,53,75,128,22,17,89,102,110,15,133,86,87,69,96,100,101,69,99,15,103,69,59,117,250,	0,6548,7523,8484,10065,13041,14134,15495,16868,18024,18800,21609,22423,23882,25352,26460,27364,29889,33774,34535,35816,44187,45364,47146,48297,50220,72378,99480,177209,230181,
chr9	136627015	136857446	NM_003371	0	-	136629183	136857400	0	27	2216,155,124,88,117,53,75,128,22,17,89,102,110,133,86,87,69,96,100,101,69,99,103,69,59,117,250,	0,6548,8484,10065,13041,14134,15495,16868,18024,18800,21609,22423,23882,26460,27364,29889,33774,34535,35816,44187,45364,47146,50220,72378,99480,177209,230181,
chr9	140772240	141019076	NM_001243812	0	+	140772385	141016332	0	46	429,106,140,92,153,191,104,116,57,90,210,113,113,132,73,118,68,107,801,218,127,130,60,107,97,161,138,202,165,111,88,119,66,92,145,128,97,109,108,113,128,136,117,208,251,2969,	0,1265,4955,35391,36865,39452,74485,77909,78982,79809,93594,98118,106349,108624,108993,128978,132221,135340,145222,147166,165985,169115,169610,171420,174303,176057,179943,180260,180780,181290,181865,195697,196212,198030,200325,218695,224922,227910,234609,236589,237763,240157,240863,242376,242842,243867,
chr9	140772240	141019076	NM_000718	0	+	140772385	141016451	0	46	429,106,140,92,153,191,104,116,57,90,210,113,113,132,73,118,68,107,801,218,127,130,60,107,97,161,138,202,165,111,88,119,66,92,145,128,97,109,108,113,128,136,117,208,251,3156,	0,1265,4955,35391,36865,39452,74485,77909,78982,79809,93594,98118,106349,108624,108993,128978,132221,135340,145222,147166,165985,169115,169610,171420,174303,176057,179943,180260,180780,181290,181865,195697,196212,198030,200325,218695,224922,227910,234609,236589,237763,240157,240863,242376,242842,243680,
chr9	6757640	6815149	NM_001304341	0	+	6792988	6814766	0	4	563,161,176,519,	0,35331,47958,56990,
chr9	34551429	34589735	NM_001842	0	-	34552068	34568979	0	9	640,169,181,164,167,118,234,85,183,	0,729,1242,4823,6094,6435,13167,17465,38123,
chr9	34551429	34589735	NM_147164	0	-	34552068	34568979	0	10	640,169,181,164,167,118,234,85,111,183,	0,729,1242,4823,6094,6435,13167,17465,29663,38123,
chr9	34551429	34590138	NM_001207011	0	-	34552068	34568979	0	10	640,169,181,164,167,118,234,85,111,59,	0,729,1242,4823,6094,6435,13167,17465,29663,38650,
chr9	85857904	85882202	NM_001244962	0	-	85858116	85882092	0	3	226,462,276,	0,5065,24022,
chr9	85857904	85946876	NM_001244961	0	-	85858116	85946780	0	10	226,462,125,69,75,89,64,89,88,110,	0,5065,47613,55758,56122,66546,67495,68897,70670,88862,
chr9	140934954	140939523	NR_121582	0	-	140939523	140939523	0	3	2499,339,193,	0,2946,4376,
chrX	12156584	12742642	NM_014728	0	+	12157090	12738652	0	17	547,117,161,103,46,105,108,132,120,137,127,90,183,139,1065,1290,3995,	0,360214,471255,476313,536397,545017,547631,551729,555869,563408,565893,568360,569003,571933,577603,579035,582063,
chrX	31137344	32430371	NM_004012	0	-	31140035	32430174	0	51	2703,32,93,124,244,159,66,66,39,137,112,167,158,86,202,75,62,61,79,147,269,121,157,173,190,155,212,118,233,109,105,183,150,148,176,148,173,195,183,153,138,123,171,129,180,171,156,174,111,162,236,	0,7414,14874,27063,28047,50215,53120,54311,58704,59441,61142,63510,84733,87354,90270,103819,141727,204370,229328,325253,358878,359755,377560,388053,508445,538762,560147,610403,654732,700747,717490,755963,810368,812852,849111,1097688,1168301,1190854,1222872,1223906,1226715,1229178,1243560,1245354,1245792,1261282,1267082,1270273,1270843,1292524,1292791,
chrX	28605680	29974017	NM_014271	0	+	28807460	29973937	0	11	484,106,280,187,154,75,133,146,144,171,799,	0,201756,695374,808694,811591,1080866,1329900,1332385,1354087,1366958,1367538,
chrX	31137344	32173586	NM_004021	0	-	31139949	31792238	0	35	2703,93,124,244,159,66,66,39,137,112,167,158,86,202,75,62,61,79,147,269,121,157,173,190,155,212,118,233,109,105,183,150,148,176,99,	0,14874,27063,28047,50215,53120,54311,58704,59441,61142,63510,84733,87354,90270,103819,141727,204370,229328,325253,358878,359755,377560,388053,508445,538762,560147,610403,654732,700747,717490,755963,810368,812852,849111,1036143,
chrX	31137344	33229673	NM_004006	0	-	31140035	33229429	0	79	2703,32,93,124,244,159,66,66,39,137,112,167,158,86,202,75,62,61,79,147,269,121,157,173,190,155,212,118,233,109,105,183,150,148,176,148,173,195,183,153,138,123,171,129,180,171,156,174,111,162,150,135,183,171,156,114,213,146,181,242,88,124,176,180,108,102,120,151,182,189,129,182,119,173,93,78,93,62,275,	0,7414,14874,27063,28047,50215,53120,54311,58704,59441,61142,63510,84733,87354,90270,103819,141727,204370,229328,325253,358878,359755,377560,388053,508445,538762,560147,610403,654732,700747,717490,755963,810368,812852,849111,1097688,1168301,1190854,1222872,1223906,1226715,1229178,1243560,1245354,1245792,1261282,1267082,1270273,1270843,1292524,1319013,1321952,1329228,1335434,1344211,1345358,134927…
chrX	31137344	33146544	NM_004010	0	-	31140035	32834745	0	79	2703,32,93,124,244,159,66,66,39,137,112,167,158,86,202,75,62,61,79,147,269,121,157,173,190,155,212,118,233,109,105,183,150,148,176,148,173,195,183,153,138,123,171,129,180,171,156,174,111,162,150,135,183,171,156,114,213,146,181,242,88,124,176,180,108,102,120,151,182,189,129,182,119,173,93,78,93,62,365,	0,7414,14874,27063,28047,50215,53120,54311,58704,59441,61142,63510,84733,87354,90270,103819,141727,204370,229328,325253,358878,359755,377560,388053,508445,538762,560147,610403,654732,700747,717490,755963,810368,812852,849111,1097688,1168301,1190854,1222872,1223906,1226715,1229178,1243560,1245354,1245792,1261282,1267082,1270273,1270843,1292524,1319013,1321952,1329228,1335434,1344211,1345358,134927…
chrX	31137344	33146545	NM_004009	0	-	31140035	33146282	0	79	2703,32,93,124,244,159,66,66,39,137,112,167,158,86,202,75,62,61,79,147,269,121,157,173,190,155,212,118,233,109,105,183,150,148,176,148,173,195,183,153,138,123,171,129,180,171,156,174,111,162,150,135,183,171,156,114,213,146,181,242,88,124,176,180,108,102,120,151,182,189,129,182,119,173,93,78,93,62,282,	0,7414,14874,27063,28047,50215,53120,54311,58704,59441,61142,63510,84733,87354,90270,103819,141727,204370,229328,325253,358878,359755,377560,388053,508445,538762,560147,610403,654732,700747,717490,755963,810368,812852,849111,1097688,1168301,1190854,1222872,1223906,1226715,1229178,1243560,1245354,1245792,1261282,1267082,1270273,1270843,1292524,1319013,1321952,1329228,1335434,1344211,1345358,134927…
chrX	31137344	32173586	NM_004013	0	-	31140035	31792238	0	36	2703,32,93,124,244,159,66,66,39,137,112,167,158,86,202,75,62,61,79,147,269,121,157,173,190,155,212,118,233,109,105,183,150,148,176,99,	0,7414,14874,27063,28047,50215,53120,54311,58704,59441,61142,63510,84733,87354,90270,103819,141727,204370,229328,325253,358878,359755,377560,388053,508445,538762,560147,610403,654732,700747,717490,755963,810368,812852,849111,1036143,
chrX	31137344	32430371	NM_004011	0	-	31140035	32430326	0	51	2703,32,93,124,244,159,66,66,39,137,112,167,158,86,202,75,62,61,79,147,269,121,157,173,190,155,212,118,233,109,105,183,150,148,176,148,173,195,183,153,138,123,171,129,180,171,156,174,111,162,93,	0,7414,14874,27063,28047,50215,53120,54311,58704,59441,61142,63510,84733,87354,90270,103819,141727,204370,229328,325253,358878,359755,377560,388053,508445,538762,560147,610403,654732,700747,717490,755963,810368,812852,849111,1097688,1168301,1190854,1222872,1223906,1226715,1229178,1243560,1245354,1245792,1261282,1267082,1270273,1270843,1292524,1292934,
chrX	31137344	33357726	NM_000109	0	-	31140035	33357382	0	79	2703,32,93,124,244,159,66,66,39,137,112,167,158,86,202,75,62,61,79,147,269,121,157,173,190,155,212,118,233,109,105,183,150,148,176,148,173,195,183,153,138,123,171,129,180,171,156,174,111,162,150,135,183,171,156,114,213,146,181,242,88,124,176,180,108,102,120,151,182,189,129,182,119,173,93,78,93,62,351,	0,7414,14874,27063,28047,50215,53120,54311,58704,59441,61142,63510,84733,87354,90270,103819,141727,204370,229328,325253,358878,359755,377560,388053,508445,538762,560147,610403,654732,700747,717490,755963,810368,812852,849111,1097688,1168301,1190854,1222872,1223906,1226715,1229178,1243560,1245354,1245792,1261282,1267082,1270273,1270843,1292524,1319013,1321952,1329228,1335434,1344211,1345358,134927…
chrX	31137344	32173586	NM_004020	0	-	31140035	31792238	0	32	2703,32,93,124,244,137,112,167,158,86,202,75,62,61,79,147,269,121,157,173,190,155,212,118,233,109,105,183,150,148,176,99,	0,7414,14874,27063,28047,59441,61142,63510,84733,87354,90270,103819,141727,204370,229328,325253,358878,359755,377560,388053,508445,538762,560147,610403,654732,700747,717490,755963,810368,812852,849111,1036143,
chrX	31137344	32173586	NM_004022	0	-	31139949	31792238	0	34	2703,93,124,244,159,66,66,137,112,167,158,86,202,75,62,61,79,147,269,121,157,173,190,155,212,118,233,109,105,183,150,148,176,99,	0,14874,27063,28047,50215,53120,54311,59441,61142,63510,84733,87354,90270,103819,141727,204370,229328,325253,358878,359755,377560,388053,508445,538762,560147,610403,654732,700747,717490,755963,810368,812852,849111,1036143,
chrX	31137344	32173586	NM_004023	0	-	31139949	31792238	0	31	2703,93,124,244,137,112,167,158,86,202,75,62,61,79,147,269,121,157,173,190,155,212,118,233,109,105,183,150,148,176,99,	0,14874,27063,28047,59441,61142,63510,84733,87354,90270,103819,141727,204370,229328,325253,358878,359755,377560,388053,508445,538762,560147,610403,654732,700747,717490,755963,810368,812852,849111,1036143,
chrX	68835910	69259321	NM_001399	0	+	68836152	69255459	0	8	638,106,24,180,35,52,131,4114,	0,340966,407157,411796,413443,414408,417337,419297,
chrX	68835910	69259321	NM_001005609	0	+	68836152	69255459	0	8	638,106,24,180,35,52,125,4114,	0,340966,407157,411796,413443,414408,417337,419297,
chrX	68835910	69259321	NM_001005612	0	+	68836152	69255459	0	8	638,106,24,180,35,52,116,4114,	0,340966,407157,411796,413443,414408,417346,419297,
chrX	85517970	86087605	NM_001139515	0	+	85631839	86087158	0	12	44,39,113,132,159,173,136,149,148,147,66,497,	0,113856,251311,388068,432053,451580,476779,549888,550162,551720,553066,569138,
chrX	85403454	86087605	NM_001139514	0	+	85403624	86082773	0	12	658,113,132,159,173,136,149,148,147,66,47,497,	0,365827,502584,546569,566096,591295,664404,664678,666236,667582,679314,683654,
chrX	91090459	91878228	NM_032968	0	+	91090503	91873939	0	7	584,2493,81,30,199,24,4966,	0,41320,365914,427653,552274,632838,782803,
chrX	91090459	91878228	NM_001168363	0	+	91090503	91873939	0	5	584,2493,81,199,4966,	0,41320,365914,552274,782803,
chrX	91090459	91878228	NM_001168362	0	+	91090503	91873939	0	5	584,2493,199,24,4966,	0,41320,552274,632838,782803,
chrX	91090459	91878228	NM_001168361	0	+	91090503	91723315	0	7	584,2493,81,30,36,24,4966,	0,41320,365914,427653,452506,632838,782803,
chrX	85403454	86087605	NM_053281	0	+	85403624	86087158	0	12	658,39,113,132,159,173,136,149,148,147,66,497,	0,228372,365827,502584,546569,566096,591295,664404,664678,666236,667582,683654,
chrX	91090459	91878228	NM_001168360	0	+	91090503	91873939	0	6	584,2493,81,30,199,4966,	0,41320,365914,427653,552274,782803,
chrX	91090459	91878228	NM_032969	0	+	91090503	91873939	0	6	584,2493,81,199,24,4966,	0,41320,365914,552274,632838,782803,
chrX	95939661	96855597	NM_006729	0	+	95940057	96854316	0	27	528,33,177,105,140,75,70,137,109,111,119,117,119,65,105,321,115,102,95,102,240,130,125,165,136,96,1346,	0,51095,53923,73491,196916,227665,227820,231775,233846,246070,252570,254603,257355,260864,264272,273165,280430,388278,390504,415031,430063,457002,563052,663453,699246,744987,914590,
chrX	95939661	96724837	NM_007309	0	+	95940057	96724742	0	27	528,33,177,105,140,75,70,137,109,111,119,117,119,65,105,321,115,102,95,102,240,130,125,165,136,96,145,	0,51095,53923,73491,196916,227665,227820,231775,233846,246070,252570,254603,257355,260864,264272,273165,280430,388278,390504,415031,430063,457002,563052,663453,699246,744987,785031,
chrX	103810995	105011822	NM_017416	0	+	103903594	105011654	0	11	737,101,274,187,154,75,130,146,144,171,866,	0,92580,629161,667506,701075,917309,1150364,1173543,1181957,1188175,1199961,
chrX	111017541	111326004	NM_012471	0	-	111019540	111195648	0	11	2689,90,42,204,196,323,140,337,522,399,898,	0,4671,6851,7621,60607,72800,77984,79456,137977,177729,307565,
chrX	123509755	124097666	NM_014253	0	-	123514385	124097602	0	31	5389,143,1221,388,297,236,173,511,367,155,233,250,144,268,262,120,217,147,24,186,201,195,102,211,200,153,239,241,57,261,281,	0,6764,7728,9771,16146,29125,30411,44405,46366,77431,105826,121110,127654,144611,147458,153958,170968,185765,187843,189469,265885,269237,270803,276008,277678,295777,329107,361051,518389,520074,587630,
chrX	123509755	124097666	NM_001163279	0	-	123514385	124097602	0	32	5389,143,1221,388,297,236,173,511,367,155,233,21,250,144,268,262,120,217,147,24,186,201,195,102,211,200,150,239,241,57,261,281,	0,6764,7728,9771,16146,29125,30411,44405,46366,77431,105826,111303,121110,127654,144611,147458,153958,170968,185765,187843,189469,265885,269237,270803,276008,277678,295777,329107,361051,518389,520074,587630,
chrX	123509755	124097666	NM_001163278	0	-	123514385	124097602	0	32	5389,143,1221,388,297,236,173,511,367,155,233,21,250,144,268,262,120,217,147,24,186,201,195,102,211,200,153,239,241,57,261,281,	0,6764,7728,9771,16146,29125,30411,44405,46366,77431,105826,111303,121110,127654,144611,147458,153958,170968,185765,187843,189469,265885,269237,270803,276008,277678,295777,329107,361051,518389,520074,587630,
chrX	5808066	6145244	NM_001282146	0	-	5810857	6069507	0	6	3641,790,186,153,777,324,	0,13051,19028,139254,260969,336854,
chrX	5808066	6146923	NM_001282145	0	-	5810857	6069507	0	7	3641,790,186,153,777,307,342,	0,13051,19028,139254,260969,297457,338515,
chrX	5808066	6146923	NM_181332	0	-	5810857	6069507	0	6	3641,790,186,153,777,342,	0,13051,19028,139254,260969,338515,
chrX	5808066	6145888	NM_020742	0	-	5810857	6069507	0	6	3641,790,186,153,777,159,	0,13051,19028,139254,260969,337663,
chrX	18443724	18671749	NM_003159	0	+	18525216	18671664	0	21	91,226,35,46,137,121,60,91,190,81,152,967,102,106,124,100,120,217,84,183,198,	0,81330,85215,138872,149749,154243,156286,158658,162349,169743,172857,178297,183206,183860,187547,194262,199523,202766,220402,224805,227827,
chrX	18460343	18671749	NM_001037343	0	+	18525216	18671664	0	22	38,49,226,35,46,137,121,60,91,190,81,152,967,102,106,124,100,120,217,84,183,198,	0,151,64711,68596,122253,133130,137624,139667,142039,145730,153124,156238,161678,166587,167241,170928,177643,182904,186147,203783,208186,211208,
chrX	35937850	36403434	NM_001304548	0	+	35937916	36403121	0	64	315,152,116,139,229,161,128,236,190,214,156,187,97,217,242,131,123,132,78,145,95,139,95,160,196,210,101,147,226,225,82,129,193,98,117,135,116,151,89,78,71,146,115,227,154,197,144,174,112,144,98,176,108,112,105,157,99,160,95,153,172,162,169,523,	0,6283,21549,28580,31397,32069,33858,36227,46831,47885,51034,51852,52135,55413,55938,69585,72087,73456,77578,80549,81879,95040,111519,115961,119250,127120,145909,152091,153405,165580,179059,180017,184765,218224,218614,225485,229374,239692,240947,259611,268886,270317,280645,281540,285223,308894,316200,316952,331597,360751,365893,379241,381336,384113,387036,391097,399473,428393,430302,433793,441594…
chrX	38420730	38548172	NM_004615	0	+	38420799	38546921	0	8	150,189,75,96,156,84,76,980,	0,104644,109899,112744,114228,119727,126122,126462,
chrX	50334642	50557044	NR_027121	0	-	50557044	50557044	0	10	502,1267,270,181,804,62,2491,135,152,143,	0,4055,6623,10990,15738,35971,41535,46531,104143,222259,
chrX	50334642	50557044	NM_020717	0	-	50339694	50557018	0	9	5322,270,181,804,62,2491,135,152,143,	0,6623,10990,15738,35971,41535,46531,104143,222259,
chrX	63487960	63615333	NM_017677	0	-	63488416	63615243	0	14	963,127,129,201,50,126,110,133,135,129,158,163,123,114,	0,2866,60691,63476,67998,69187,75530,76964,80579,81861,86696,88095,91324,127259,
chrX	65382390	65487230	NM_138737	0	+	65382569	65486514	0	21	328,180,245,213,183,255,169,137,132,212,151,213,214,140,132,107,226,140,163,45,949,	0,8009,9806,11040,25810,27135,29581,30953,32549,35134,36329,37991,40815,44646,45566,92486,93556,96291,97551,101095,103891,
chrX	65384071	65487230	NM_014799	0	+	65408376	65486514	0	20	241,245,213,183,255,169,137,132,212,151,213,214,140,132,107,226,140,163,45,949,	0,8125,9359,24129,25454,27900,29272,30868,33453,34648,36310,39134,42965,43885,90805,91875,94610,95870,99414,102210,
chrX	65384071	65487230	NM_001130860	0	+	65390403	65486514	0	21	241,180,245,213,183,255,169,137,132,212,151,213,214,140,132,107,226,140,163,45,946,	0,6328,8125,9359,24129,25454,27900,29272,30868,33453,34648,36310,39134,42965,43885,90805,91875,94610,95870,99414,102213,
chrX	65384071	65487230	NM_001282141	0	+	65390403	65486514	0	18	241,180,245,213,183,255,169,137,132,214,140,132,107,226,140,163,45,949,	0,6328,8125,9359,24129,25454,27900,29272,30868,39134,42965,43885,90805,91875,94610,95870,99414,102210,
chrX	71401525	71483814	NM_001170747	0	+	71401560	71482646	0	4	153,74,120,1258,	0,4785,15109,81031,
chrX	71424506	71458858	NM_017669	0	-	71424863	71458761	0	2	4042,165,	0,34187,
chrX	72782983	72906937	NM_001039840	0	+	72783120	72900840	0	6	433,55,156,57,60,6148,	0,14259,21269,116177,116505,117806,
chrX	72782983	72906944	NM_001300884	0	+	72783120	72900840	0	5	433,55,156,57,6155,	0,14259,21269,116177,117806,
chrX	83572881	83757487	NM_001177479	0	-	83576896	83730405	0	11	4141,123,84,80,208,147,54,1104,147,109,138,	0,8304,15885,18927,26376,43592,122658,150598,157377,170150,184468,
chrX	83572881	83757487	NM_001177478	0	-	83576896	83724556	0	10	4141,123,84,80,208,147,54,1104,109,138,	0,8304,15885,18927,26376,43592,122658,150598,170150,184468,
chrX	83572881	83757487	NM_144657	0	-	83576896	83730405	0	10	4141,123,84,80,208,147,54,1104,147,138,	0,8304,15885,18927,26376,43592,122658,150598,157377,184468,
chrX	85116184	85302566	NM_000390	0	-	85119634	85302536	0	15	3642,161,99,97,64,105,78,226,121,117,388,125,73,67,79,	0,11872,17785,33008,39466,39904,50081,94973,96675,97681,102485,117586,120556,166310,186303,
chrX	106366656	106449670	NM_017681	0	-	106391014	106418376	0	9	906,67,135,50,151,136,105,44,168,	0,24316,29745,30027,30669,44222,51662,69602,82846,
chrX	106366656	106449670	NR_033676	0	-	106449670	106449670	0	7	906,67,135,50,136,105,168,	0,24316,29745,30027,44222,51662,82846,
chrX	107683073	107940775	NM_000495	0	+	107683355	107939608	0	51	363,60,90,45,45,63,54,27,81,63,36,42,93,54,57,45,54,42,133,174,84,93,71,192,169,93,105,98,151,114,168,90,150,99,90,140,127,81,99,51,186,134,73,72,129,99,213,178,115,173,1249,	0,99902,119220,124038,128785,128915,131569,131967,133730,136066,138108,138234,138447,140689,140838,141139,143040,144640,146771,151214,151717,155665,157154,157533,158858,161549,162041,163120,166898,175067,180415,181959,182832,184392,185861,186366,215487,225663,226652,227289,228475,237656,240835,241041,241916,246187,247638,252904,254963,255423,256453,
chrX	107683073	107940775	NM_033380	0	+	107683355	107939608	0	51	363,60,90,45,45,63,54,27,81,63,36,42,93,54,57,45,54,42,133,174,84,93,71,192,169,93,105,98,151,114,168,90,150,99,90,140,127,81,99,51,188,137,73,72,129,99,213,178,115,173,1249,	0,99902,119220,124038,128785,128915,131569,131967,133730,136066,138108,138234,138447,140689,140838,141139,143040,144640,146771,151214,151717,155665,157154,157533,158858,161549,162041,163120,166898,175067,180415,181959,182832,184392,185861,186366,215487,225663,226652,227289,228475,237653,240835,241041,241916,246187,247638,252904,254963,255423,256453,
chrX	110187512	110464173	NM_001128167	0	+	110366331	110463675	0	15	344,202,101,154,38,132,166,64,49,113,118,100,197,138,588,	0,178792,197811,203452,208125,218630,219277,228733,247842,248221,250016,251557,252159,272136,276073,
chrX	110187512	110464173	NM_001128166	0	+	110366331	110463675	0	16	344,73,202,101,154,38,132,166,64,49,113,118,100,197,138,588,	0,69543,178792,197811,203452,208125,218630,219277,228733,247842,248221,250016,251557,252159,272136,276073,
chrX	110339374	110464173	NM_002578	0	+	110366331	110463675	0	18	269,67,110,148,202,101,154,38,132,166,64,49,113,118,100,197,138,588,	0,1243,1428,7012,26930,45949,51590,56263,66768,67415,76871,95980,96359,98154,99695,100297,120274,124211,
chrX	113818550	114144624	NM_000868	0	+	113961345	114141978	0	6	582,67,114,314,201,3473,	0,29722,142716,147152,264015,322601,
chrX	113818550	114144624	NM_001256760	0	+	113961345	114141978	0	7	582,67,91,114,314,201,3473,	0,29722,133448,142716,147152,264015,322601,
chrX	113818550	114144624	NM_001256761	0	+	113961345	114141443	0	6	582,67,114,314,106,3473,	0,29722,142716,147152,264015,322601,
chrX	132669775	133119673	NM_004484	0	-	132670151	133119476	0	8	546,160,121,126,134,695,162,372,	0,60692,125982,156621,164147,217733,417301,449526,
chrX	132669775	133119673	NM_001164619	0	-	132670151	133119476	0	7	546,160,121,126,134,695,372,	0,60692,125982,156621,164147,217733,449526,
chrX	132669775	133119673	NM_001164617	0	-	132670151	133119476	0	9	546,160,121,126,134,69,695,162,372,	0,60692,125982,156621,164147,168457,217733,417301,449526,
chrX	132669775	133119673	NM_001164618	0	-	132670151	133119476	0	8	546,160,121,126,134,695,114,372,	0,60692,125982,156621,164147,217733,417349,449526,
chrX	137713733	138287185	NM_001139498	0	-	137715010	138286269	0	6	1414,199,104,111,213,103,	0,3884,71412,77246,572487,573349,
chrX	137713733	138287185	NM_001139501	0	-	137715010	137939803	0	8	1414,199,104,111,168,110,213,103,	0,3884,71412,77246,225940,358936,572487,573349,
chrX	137713733	138287185	NM_001139500	0	-	137715010	138286269	0	7	1414,199,104,111,168,213,103,	0,3884,71412,77246,225940,572487,573349,
chrX	30261847	30270155	NM_177415	0	+	30268610	30269654	0	3	72,105,1605,	0,2558,6703,
chrX	30260056	30262308	NM_002367	0	+	30260252	30261293	0	1	2252,	0,
chrX	30261847	30270155	NM_002363	0	+	30268610	30269654	0	4	72,105,83,1605,	0,2558,3659,6703,
chrX	35937850	36008269	NM_152632	0	+	35937916	36007653	0	16	315,152,116,139,229,161,128,236,190,214,156,187,97,217,242,834,	0,6283,21549,28580,31397,32069,33858,36227,46831,47885,51034,51852,52135,55413,55938,69585,
chrX	39164209	39186616	NR_038968	0	-	39186616	39186616	0	4	1212,259,162,140,	0,2686,16813,22267,
chrX	110366304	110464173	NM_001128168	0	+	110366331	110463675	0	16	202,101,63,45,154,38,132,166,64,49,113,118,100,197,138,588,	0,19019,21783,23444,24660,29333,39838,40485,49941,69050,69429,71224,72765,73367,93344,97281,
chrX	110366304	110464173	NM_001128173	0	+	110366331	110463675	0	15	202,101,45,154,38,132,166,64,49,113,118,100,197,138,588,	0,19019,23444,24660,29333,39838,40485,49941,69050,69429,71224,72765,73367,93344,97281,
chrX	110366304	110464173	NM_001128172	0	+	110366331	110463675	0	15	202,101,63,154,38,132,166,64,49,113,118,100,197,138,588,	0,19019,21783,24660,29333,39838,40485,49941,69050,69429,71224,72765,73367,93344,97281,
chrX	110924397	110933623	NM_001257240	0	+	110928260	110931229	0	4	255,163,139,2509,	0,962,3795,6717,
chrX	110924884	110933623	NM_001257239	0	+	110928260	110931229	0	4	170,163,139,2509,	0,475,3308,6230,
chrX	110924397	110933623	NM_001257235	0	+	110928260	110931229	0	4	255,59,139,2509,	0,1066,3795,6717,
chrX	110924397	111003875	NM_001257231	0	+	110925453	111003227	0	27	255,104,139,367,84,51,47,73,82,163,76,109,65,101,128,247,114,157,121,33,56,72,166,237,41,175,914,	0,962,3795,26857,27795,30505,31314,32055,36676,36942,38925,40433,41623,42628,43764,45639,46162,46444,47015,49225,49355,53881,55544,63498,71620,76418,78564,
chrX	110924345	110933623	NM_001039210	0	+	110924446	110931207	0	4	182,104,139,2509,	0,1014,3847,6769,
chrX	110924345	111003875	NM_001099922	0	+	110924446	111003227	0	27	182,163,139,367,84,51,47,73,82,163,76,109,65,101,128,247,114,157,121,33,56,72,166,237,41,175,914,	0,1014,3847,26909,27847,30557,31366,32107,36728,36994,38977,40485,41675,42680,43816,45691,46214,46496,47067,49277,49407,53933,55596,63550,71672,76470,78616,
chrX	110924397	110933623	NM_001257241	0	+	110925453	110931229	0	4	255,104,139,2509,	0,962,3795,6717,
chrX	110924345	110933623	NR_033125	0	+	110933623	110933623	0	5	182,59,139,38,2509,	0,1118,3847,5019,6769,
chrX	110924345	110933623	NM_001168385	0	+	110924446	110929383	0	5	182,163,139,38,2509,	0,1014,3847,5019,6769,
chrX	110924345	111003875	NM_001257230	0	+	110928260	111003227	0	26	182,59,139,367,84,51,47,73,82,163,76,109,65,101,128,247,114,157,121,33,56,72,166,41,175,914,	0,1118,3847,26909,27847,30557,31366,32107,36728,36994,38977,40485,41675,42680,43816,45691,46214,46496,47067,49277,49407,53933,55596,71672,76470,78616,
chrX	110924345	110933623	NM_018466	0	+	110924446	110931229	0	4	182,163,139,2509,	0,1014,3847,6769,
chrX	110924397	111003875	NM_001257237	0	+	110928260	111003227	0	26	255,163,139,367,84,51,47,73,82,163,76,109,65,101,128,247,114,157,121,33,56,72,166,41,175,914,	0,962,3795,26857,27795,30505,31314,32055,36676,36942,38925,40433,41623,42628,43764,45639,46162,46444,47015,49225,49355,53881,55544,71620,76418,78564,
chrX	110924397	111003875	NM_001257234	0	+	110928260	111003227	0	26	255,59,139,367,84,51,47,73,82,163,76,109,65,101,128,247,114,157,121,33,56,72,166,41,175,914,	0,1066,3795,26857,27795,30505,31314,32055,36676,36942,38925,40433,41623,42628,43764,45639,46162,46444,47015,49225,49355,53881,55544,71620,76418,78564,
chr10	100216833	100995632	NM_021828	0	-	100219330	100995559	0	12	2663,147,146,115,107,94,48,172,174,162,158,363,	0,25559,32974,157827,163525,184770,236823,264580,286806,687161,775271,778436,
chr10	100216833	100995632	NM_001166246	0	-	100221542	100995559	0	13	2663,70,147,146,115,107,94,48,172,174,162,158,363,	0,4673,25559,32974,157827,163525,184770,236823,264580,286806,687161,775271,778436,
chr10	83635069	84746935	NM_001165972	0	+	83635096	84745361	0	9	850,130,74,24,103,127,128,171,2082,	0,483425,863263,990100,1076155,1083635,1098474,1103636,1109784,
chr10	100216833	100995632	NM_001166245	0	-	100219330	100995559	0	10	2663,147,146,115,107,94,48,172,158,363,	0,25559,32974,157827,163525,184770,236823,264580,775271,778436,
chr10	83635069	84746935	NM_001010848	0	+	83635096	84745361	0	9	850,130,74,27,103,127,128,171,2082,	0,483425,863263,990097,1076155,1083635,1098474,1103636,1109784,
chr10	83637442	84746935	NM_001165973	0	+	83637716	84745361	0	11	334,100,130,74,27,103,127,128,171,72,2082,	0,289040,481052,860890,987724,1073782,1081262,1096101,1101263,1107096,1107411,
chr10	100216833	100995632	NM_001166244	0	-	100219330	100995559	0	11	2663,147,146,115,107,94,48,172,162,158,363,	0,25559,32974,157827,163525,184770,236823,264580,687161,775271,778436,
chr10	19337699	20023407	NM_001142308	0	+	19337867	20023166	0	40	367,141,95,162,97,102,147,167,93,208,147,98,174,121,153,106,368,413,88,177,163,157,111,214,248,292,246,158,184,129,162,158,202,264,126,67,80,97,76,322,	0,17948,39069,39253,55208,74721,75753,79450,85085,87803,97427,106304,116866,126437,154957,155537,156127,160497,208913,231276,234248,275178,278792,282598,299000,303235,338757,340681,401536,442746,449714,482423,518731,546423,559006,567086,643511,643687,681935,685386,
chr10	52750910	54058110	NM_001098512	0	+	52751138	54053660	0	18	494,167,114,106,64,78,95,66,75,97,140,90,142,164,123,63,67,4549,	0,162013,476572,813434,916356,1063333,1071386,1142689,1170738,1260419,1280199,1281241,1289638,1291002,1297575,1297780,1299073,1302651,
chr10	52834233	54058110	NM_006258	0	+	52834350	54053660	0	18	428,167,114,106,64,78,95,66,75,97,140,90,142,164,123,63,67,4549,	0,78690,393249,730111,833033,980010,988063,1059366,1087415,1177096,1196876,1197918,1206315,1207679,1214252,1214457,1215750,1219328,
chr10	55562532	56561051	NM_001142771	0	-	55566338	56424022	0	35	4358,111,160,9,219,177,89,216,128,141,110,113,141,117,225,306,129,94,80,133,194,150,135,207,113,109,171,111,120,156,161,66,15,119,367,	0,7783,24616,25792,28542,37547,54402,63869,100470,136042,138093,156959,158979,192876,217419,220119,263984,276558,287211,330102,350327,380671,382361,392910,411163,434050,514498,526823,543592,566347,576009,725039,725615,861399,998152,
chr10	55568451	56561051	NM_001142770	0	-	55569239	56424022	0	35	855,109,73,160,9,219,177,89,216,128,141,110,113,141,117,225,306,129,94,80,133,194,150,135,207,113,109,171,111,120,156,161,66,119,367,	0,1864,2857,18697,19873,22623,31628,48483,57950,94551,130123,132174,151040,153060,186957,211500,214200,258065,270639,281292,324183,344408,374752,376442,386991,405244,428131,508579,520904,537673,560428,570090,719120,855480,992233,
chr10	55562532	56561051	NM_001142772	0	-	55566338	56424022	0	34	4358,111,160,9,219,177,89,216,128,141,110,113,141,117,225,306,129,94,80,133,194,150,135,207,113,109,171,111,120,156,161,66,119,367,	0,7783,24616,25792,28542,37547,54402,63869,100470,136042,138093,156959,158979,192876,217419,220119,263984,276558,287211,330102,350327,380671,382361,392910,411163,434050,514498,526823,543592,566347,576009,725039,861399,998152,
chr10	55568451	56561051	NM_001142769	0	-	55568451	56424022	0	36	855,111,160,9,219,177,89,216,128,141,110,113,141,117,225,306,129,94,80,133,194,150,135,21,207,113,109,171,111,120,156,161,66,15,119,367,	0,1864,18697,19873,22623,31628,48483,57950,94551,130123,132174,151040,153060,186957,211500,214200,258065,270639,281292,324183,344408,374752,376442,380672,386991,405244,428131,508579,520904,537673,560428,570090,719120,719696,855480,992233,
chr10	61786055	62149634	NM_020987	0	-	61802448	62149296	0	44	3529,88,379,91,144,132,75,7812,82,27,123,126,229,97,208,212,155,225,107,103,124,63,73,96,99,99,99,198,99,99,198,99,99,99,198,99,99,99,186,99,99,99,102,452,	0,16374,29360,33042,36813,37859,41637,42339,54239,55852,56317,57194,58304,58859,60379,61849,79607,82532,87927,107973,112666,140293,140526,146010,146602,146790,155031,160417,169847,170229,172042,173831,176704,179494,181738,187114,208390,235561,237537,243833,252476,252752,253240,363127,
chr10	61786055	62332714	NM_001204404	0	-	61802448	62332285	0	44	3529,88,379,91,309,144,132,75,82,123,126,229,97,208,212,155,225,107,103,124,54,63,73,96,99,99,99,198,99,99,198,99,99,99,198,99,99,99,186,99,99,99,102,492,	0,16374,29360,33042,33400,36813,37859,41637,54239,56317,57194,58304,58859,60379,61849,79607,82532,87927,107973,112666,119670,140293,140526,146010,146602,146790,155031,160417,169847,170229,172042,173831,176704,179494,181738,187114,208390,235561,237537,243833,252476,252752,253240,546167,
chr10	61786055	62493284	NM_001204403	0	-	61802448	62493077	0	44	3529,88,379,91,309,144,132,75,82,123,126,229,97,208,212,155,225,107,103,124,63,73,96,99,99,99,198,99,99,198,99,99,99,198,99,99,99,186,99,99,99,102,39,264,	0,16374,29360,33042,33400,36813,37859,41637,54239,56317,57194,58304,58859,60379,61849,79607,82532,87927,107973,112666,140293,140526,146010,146602,146790,155031,160417,169847,170229,172042,173831,176704,179494,181738,187114,208390,235561,237537,243833,252476,252752,253240,588888,706965,
chr10	77542518	78317126	NM_032024	0	+	77542733	78317046	0	6	262,127,140,118,85,160,	0,253247,264403,275905,541640,774448,
chr10	78629358	79397577	NM_001014797	0	-	78637626	79397400	0	29	8293,225,119,195,131,114,193,225,124,94,77,87,12,69,110,156,70,83,106,111,92,171,76,76,112,94,62,162,555,	0,17690,19850,21924,40365,45335,75172,79541,84200,100373,142366,149412,155845,158222,169927,203496,209880,215036,216887,220799,238880,240572,242766,251372,313820,315222,381594,534261,767664,
chr10	78629358	79397577	NM_001271518	0	-	78637626	79397400	0	28	8293,225,119,195,131,114,193,225,124,94,77,87,12,69,110,156,70,83,106,111,92,171,76,76,112,94,62,555,	0,17690,19850,21924,40365,45335,75172,79541,84200,100373,142366,149412,155845,158222,169927,203496,209880,215036,216887,220799,238880,240572,242766,251372,313820,315222,381594,767664,
chr10	94352824	94415152	NM_004523	0	+	94353132	94413553	0	22	385,133,98,79,186,125,91,243,96,89,88,189,208,173,126,159,107,280,223,152,117,1731,	0,13197,13551,14091,15952,16317,19972,20309,23669,28317,35740,37108,39418,40555,44116,44319,46726,52295,55144,56767,57333,60597,
chr10	106400858	107025000	NM_014978	0	+	106401085	107023132	0	27	854,68,100,159,74,65,119,90,180,147,103,77,92,108,118,134,114,172,187,134,124,113,132,100,106,161,1933,	0,201691,274732,336234,401954,448674,464296,498296,506516,516037,517791,523202,526157,536965,558898,560019,570036,573341,575835,582015,604441,606118,611674,614601,615718,621230,622209,
chr10	1223252	1779670	NM_018702	0	-	1229132	1779344	0	10	6057,179,182,169,152,169,115,890,87,426,	0,7548,22653,39638,56383,60941,89897,181970,198016,555992,
chr10	1568824	1599179	NR_033387	0	+	1599179	1599179	0	2	270,374,	0,29981,
chr10	7860466	8057016	NM_031923	0	+	7860672	8056714	0	7	372,243,1823,83,253,107,417,	0,5814,145416,158737,190574,195227,196133,
chr10	13685705	14372866	NM_018027	0	-	13693904	14372101	0	25	3330,72,97,887,168,238,57,229,123,134,142,139,77,87,58,66,84,23,57,85,93,95,66,126,271,	0,8197,10710,12930,15617,16610,19747,22391,26700,31205,50192,57634,63331,94138,96488,96806,104030,117941,118918,139216,152790,167108,215141,686351,686890,
chr10	18429605	18830688	NM_201597	0	+	18429665	18828653	0	14	180,93,120,123,137,77,62,81,59,110,152,96,186,2530,	0,10206,261247,357678,360135,365794,374303,377659,378233,386911,393399,395424,397503,398553,
chr10	18429741	18830688	NM_001167945	0	+	18430108	18828653	0	14	403,93,120,123,137,77,20,81,59,110,152,96,186,2530,	0,10070,261111,357542,359999,365658,373698,377523,378097,386775,393263,395288,397367,398417,
chr10	18429605	18830688	NM_201596	0	+	18429665	18828653	0	14	180,93,120,123,137,77,134,81,59,110,152,96,186,2530,	0,10206,261247,357678,360135,365794,373559,377659,378233,386911,393399,395424,397503,398553,
chr10	18429741	18830688	NM_201571	0	+	18430108	18828653	0	14	403,93,120,123,137,77,134,81,59,110,152,96,186,2530,	0,10070,261111,357542,359999,365658,373423,377523,378097,386775,393263,395288,397367,398417,
chr10	18429605	18830688	NM_201593	0	+	18429665	18828653	0	14	180,93,120,123,137,77,20,81,59,110,152,96,186,2530,	0,10206,261247,357678,360135,365794,373834,377659,378233,386911,393399,395424,397503,398553,
chr10	18429741	18830688	NM_201572	0	+	18430108	18828653	0	14	403,93,120,123,137,77,62,81,59,110,152,96,186,2530,	0,10070,261111,357542,359999,365658,374167,377523,378097,386775,393263,395288,397367,398417,
chr10	25464289	25891157	NM_020752	0	+	25464349	25888203	0	11	962,106,103,224,69,110,239,139,106,147,4457,	0,45691,220550,236889,291290,375615,397288,413646,418931,421282,422411,
chr10	25401986	25450162	NR_120649	0	+	25450162	25450162	0	8	629,94,122,91,80,248,130,1583,	0,3554,4234,11243,12768,13193,45311,46593,
chr10	31608100	31818742	NM_001174096	0	+	31608163	31816192	0	9	121,201,63,162,203,106,1811,181,3143,	0,141865,176604,183175,191500,195430,200953,204760,207499,
chr10	31608100	31818742	NM_001174095	0	+	31608163	31816192	0	8	121,60,162,203,106,1811,181,3143,	0,176607,183175,191500,195430,200953,204760,207499,
chr10	31610063	31818742	NM_001174094	0	+	31610454	31816192	0	9	398,201,60,162,203,106,1811,181,3143,	0,139902,174644,181212,189537,193467,198990,202797,205536,
chr10	31608100	31818742	NM_001174093	0	+	31608163	31816192	0	8	121,201,162,203,106,1811,181,3143,	0,141865,183175,191500,195430,200953,204760,207499,
chr10	31608100	31818742	NM_030751	0	+	31608163	31816192	0	9	121,201,60,162,203,106,1811,181,3143,	0,141865,176607,183175,191500,195430,200953,204760,207499,
chr10	31610063	31818742	NM_001128128	0	+	31610454	31816192	0	9	398,201,63,162,203,106,1811,181,3143,	0,139902,174641,181212,189537,193467,198990,202797,205536,
chr10	37414784	37521495	NM_052997	0	+	37414883	37520397	0	36	152,115,174,107,138,65,573,62,88,29,73,62,91,29,73,29,73,62,91,29,73,29,73,62,91,29,73,29,73,62,91,214,184,918,220,69,	0,4036,4348,6383,8059,10750,15861,19138,21513,23794,23920,26203,27715,32535,32657,36792,36919,39237,40748,55465,55587,59656,59783,62101,63610,67207,67329,71424,71551,73870,75378,90324,91838,93123,105604,106642,
chr10	38065453	38146564	NM_001267607	0	-	38065464	38145238	0	7	50,92,96,127,42,98,452,	0,56499,61091,61459,79770,79909,80659,
chr10	49893517	50191001	NM_020945	0	+	49917777	50190620	0	62	60,251,115,107,135,190,190,158,453,105,191,581,94,215,95,235,77,222,179,232,146,112,191,153,74,162,92,100,206,170,126,165,204,115,158,239,119,186,137,78,207,52,167,149,121,86,63,43,120,118,110,154,92,213,148,185,159,180,183,85,112,448,	0,24243,34538,35788,37960,40408,41997,43959,45637,48458,50407,57495,74874,88985,90239,91277,91946,93138,94468,101166,103057,104401,105254,110825,117813,119787,120531,122386,125057,126066,128484,131772,134761,135589,136907,141198,143305,145227,147100,181792,188018,189616,191560,205106,211981,214748,216328,256333,257857,260567,261387,271656,274249,278369,281053,283591,284658,289389,291324,292836,29…
chr10	55580859	56561051	NM_001142764	0	-	55581617	56424022	0	34	2259,5,157,9,219,177,89,216,128,141,110,113,141,117,225,306,129,94,80,133,194,150,135,207,113,109,171,111,120,156,161,66,119,367,	0,2329,6292,7465,10215,19220,36075,45542,82143,117715,119766,138632,140652,174549,199092,201792,245657,258231,268884,311775,332000,362344,364034,374583,392836,415723,496171,508496,525265,548020,557682,706712,843072,979825,
chr10	55580859	56561051	NM_001142766	0	-	55581617	56424022	0	32	2259,156,219,177,89,216,128,141,110,113,141,117,225,306,129,94,80,133,194,150,135,207,113,109,171,111,120,156,161,66,119,367,	0,6293,10215,19220,36075,45542,82143,117715,119766,138632,140652,174549,199092,201792,245657,258231,268884,311775,332000,362344,364034,374583,392836,415723,496171,508496,525265,548020,557682,706712,843072,979825,
chr10	55580859	56561051	NM_001142767	0	-	55581617	56424022	0	31	2259,156,219,177,89,216,128,141,110,113,141,117,225,306,129,94,80,133,194,150,135,207,113,109,171,120,156,161,66,119,367,	0,6293,10215,19220,36075,45542,82143,117715,119766,138632,140652,174549,199092,201792,245657,258231,268884,311775,332000,362344,364034,374583,392836,415723,496171,525265,548020,557682,706712,843072,979825,
chr10	55580859	56561051	NM_001142773	0	-	55581617	56424022	0	32	2259,5,157,219,177,89,216,128,141,110,113,141,117,225,306,129,94,80,133,194,150,135,207,113,109,171,111,120,156,161,119,367,	0,2329,6292,10215,19220,36075,45542,82143,117715,119766,138632,140652,174549,199092,201792,245657,258231,268884,311775,332000,362344,364034,374583,392836,415723,496171,508496,525265,548020,557682,843072,979825,
chr10	55580859	56561051	NM_033056	0	-	55581617	56424022	0	33	2259,156,9,219,177,89,216,128,141,110,113,141,117,225,306,129,94,80,133,194,150,135,207,113,109,171,111,120,156,161,66,119,367,	0,6293,7465,10215,19220,36075,45542,82143,117715,119766,138632,140652,174549,199092,201792,245657,258231,268884,311775,332000,362344,364034,374583,392836,415723,496171,508496,525265,548020,557682,706712,843072,979825,
chr10	55580859	56561051	NM_001142768	0	-	55581617	56424022	0	33	2259,5,157,9,219,177,89,216,128,141,110,113,141,117,225,306,129,94,80,133,194,150,135,207,113,109,171,111,120,156,161,119,367,	0,2329,6292,7465,10215,19220,36075,45542,82143,117715,119766,138632,140652,174549,199092,201792,245657,258231,268884,311775,332000,362344,364034,374583,392836,415723,496171,508496,525265,548020,557682,843072,979825,
chr10	55580859	56561051	NM_001142763	0	-	55581617	56424022	0	35	2259,5,157,9,219,177,89,216,128,141,110,113,141,117,225,306,129,94,80,133,194,150,135,207,113,109,171,111,120,156,161,66,15,119,367,	0,2329,6292,7465,10215,19220,36075,45542,82143,117715,119766,138632,140652,174549,199092,201792,245657,258231,268884,311775,332000,362344,364034,374583,392836,415723,496171,508496,525265,548020,557682,706712,707288,843072,979825,
chr10	55580859	56561051	NM_001142765	0	-	55581617	56424022	0	32	2259,5,157,9,219,177,89,216,128,141,110,113,141,117,225,306,129,94,194,150,135,207,113,109,171,111,120,156,161,66,119,367,	0,2329,6292,7465,10215,19220,36075,45542,82143,117715,119766,138632,140652,174549,199092,201792,245657,258231,332000,362344,364034,374583,392836,415723,496171,508496,525265,548020,557682,706712,843072,979825,
chr10	64133915	64431771	NM_199451	0	+	64135952	64430061	0	8	302,756,181,57,148,91,74,1805,	0,2024,14239,85584,248947,282240,291973,296051,
chr10	64280206	64431771	NM_199452	0	+	64403685	64430061	0	7	150,222,88,265,91,74,1805,	0,123295,134396,134920,135949,145682,149760,
chr10	73855789	73976199	NM_001198799	0	-	73862126	73973056	0	13	1419,79,118,86,125,120,137,179,98,84,100,145,235,	0,6302,6818,32050,37025,56837,65506,100779,107395,108390,114700,117155,120175,
chr10	73855789	73975867	NM_001198798	0	-	73857091	73973056	0	10	1419,86,125,120,137,179,98,100,145,274,	0,32050,37025,56837,65506,100779,107395,114700,117155,119804,
chr10	73855789	73976892	NR_045564	0	-	73976892	73976892	0	10	1419,86,125,120,137,179,98,100,145,314,	0,32050,37025,56837,65506,100779,107395,114700,117155,120789,
chr10	73855789	73976199	NM_001198800	0	-	73857091	73973056	0	10	1419,86,125,120,137,179,98,100,145,235,	0,32050,37025,56837,65506,100779,107395,114700,117155,120175,
chr10	78644634	79397577	NM_001161353	0	-	78647023	79397400	0	28	2639,119,195,131,114,193,225,123,124,94,77,87,69,110,156,70,83,106,111,92,171,76,76,112,94,62,162,555,	0,4574,6648,25089,30059,59896,64265,67160,68924,85097,127090,134136,142946,154651,188220,194604,199760,201611,205523,223604,225296,227490,236096,298544,299946,366318,518985,752388,
chr10	78644634	79397577	NM_001161352	0	-	78647023	79397400	0	28	2639,119,195,131,114,193,225,124,94,174,77,87,69,110,156,70,83,106,111,92,171,76,76,112,94,62,162,555,	0,4574,6648,25089,30059,59896,64265,68924,85097,116530,127090,134136,142946,154651,188220,194604,199760,201611,205523,223604,225296,227490,236096,298544,299946,366318,518985,752388,
chr10	78644634	79397577	NM_002247	0	-	78647023	79397400	0	27	2639,119,195,131,114,193,225,124,94,77,87,69,110,156,70,83,106,111,92,171,76,76,112,94,62,162,555,	0,4574,6648,25089,30059,59896,64265,68924,85097,127090,134136,142946,154651,188220,194604,199760,201611,205523,223604,225296,227490,236096,298544,299946,366318,518985,752388,
chr10	78644634	79397577	NM_001271519	0	-	78647023	79397400	0	29	2639,119,195,131,81,114,193,225,124,94,9,77,87,69,110,156,70,83,106,111,92,171,76,76,112,94,62,162,555,	0,4574,6648,25089,29180,30059,59896,64265,68924,85097,123308,127090,134136,142946,154651,188220,194604,199760,201611,205523,223604,225296,227490,236096,298544,299946,366318,518985,752388,
chr10	82297657	82406316	NM_207372	0	+	82298087	82403837	0	7	614,163,148,148,217,125,2568,	0,32252,33529,50728,65677,71525,106091,
chr10	82300574	82406316	NM_001145719	0	+	82300652	82403837	0	7	115,163,148,148,217,128,2568,	0,29335,30612,47811,62760,68605,103174,
chr10	86184937	86278277	NM_001284242	0	+	86185500	86274023	0	7	45,163,196,84,87,90,5073,	0,549,13330,38751,45190,52393,88267,
chr10	86088344	86278277	NM_018999	0	+	86130808	86273299	0	11	220,1456,197,91,163,196,84,87,90,85,5073,	0,42425,45030,89182,97142,109923,135344,141783,148986,171286,184860,
chr10	86088344	86278277	NM_001284240	0	+	86130808	86274023	0	10	220,1456,197,91,163,196,84,87,90,5073,	0,42425,45030,89182,97142,109923,135344,141783,148986,184860,
chr10	86184694	86278277	NM_001284243	0	+	86185500	86273299	0	8	110,163,196,84,87,90,85,5073,	0,792,13573,38994,45433,52636,74936,88510,
chr10	86088344	86133774	NM_001284241	0	+	86130808	86133661	0	3	220,1456,400,	0,42425,45030,
chr10	91339253	91403648	NM_148978	0	-	91344162	91403481	0	7	4969,126,124,177,254,353,195,	0,9155,13700,14316,19755,32199,64200,
chr10	91339253	91405329	NM_148977	0	-	91344162	91405059	0	7	4969,126,124,177,254,353,973,	0,9155,13700,14316,19755,32199,65103,
chr10	91339253	91403648	NM_138316	0	-	91344162	91403481	0	6	4969,126,124,254,353,195,	0,9155,13700,19755,32199,64200,
chr10	101156626	101190530	NM_002079	0	-	101157303	101190322	0	9	817,143,166,151,105,113,124,182,326,	0,5710,6599,6854,8886,9267,9856,23754,33578,
chr10	108333420	108924466	NM_052918	0	-	108337177	108924284	0	26	3893,106,100,132,113,124,134,187,172,114,131,118,108,92,77,103,147,180,90,119,65,74,159,100,68,740,	0,5706,23688,33503,38248,44486,46765,55539,78719,94026,97574,99205,101386,103650,105593,105969,114529,125551,132882,135560,156387,187925,202871,255911,382850,590306,
chr10	108333420	108924466	NM_001206570	0	-	108337021	108924284	0	26	3623,106,100,132,113,124,134,187,172,114,131,118,108,92,77,103,147,180,90,119,65,74,159,100,68,740,	0,5706,23688,33503,38248,44486,46765,55539,78719,94026,97574,99205,101386,103650,105593,105969,114529,125551,132882,135560,156387,187925,202871,255911,382850,590306,
chr10	108338420	108924466	NM_001206571	0	-	108339017	108924284	0	25	812,100,132,113,124,134,187,172,114,131,118,108,92,77,103,147,180,90,119,65,74,159,100,68,740,	0,18688,28503,33248,39486,41765,50539,73719,89026,92574,94205,96386,98650,100593,100969,109529,120551,127882,130560,151387,182925,197871,250911,377850,585306,
chr10	108333420	108924466	NM_001206572	0	-	108337305	108924284	0	27	3893,161,106,100,132,113,124,134,187,172,114,131,118,108,92,77,103,147,180,90,119,65,74,159,100,68,740,	0,5428,5706,23688,33503,38248,44486,46765,55539,78719,94026,97574,99205,101386,103650,105593,105969,114529,125551,132882,135560,156387,187925,202871,255911,382850,590306,
chr10	108338420	108924466	NM_001206569	0	-	108338840	108924284	0	26	589,106,100,132,113,124,134,187,172,114,131,118,108,92,77,103,147,180,90,119,65,74,159,100,68,740,	0,706,18688,28503,33248,39486,41765,50539,73719,89026,92574,94205,96386,98650,100593,100969,109529,120551,127882,130560,151387,182925,197871,250911,377850,585306,
chr10	108333420	108924466	NM_001013031	0	-	108336978	108924284	0	27	3623,161,106,100,132,113,124,134,187,172,114,131,118,108,92,77,103,147,180,90,119,65,74,159,100,68,740,	0,5428,5706,23688,33503,38248,44486,46765,55539,78719,94026,97574,99205,101386,103650,105593,105969,114529,125551,132882,135560,156387,187925,202871,255911,382850,590306,
chr10	112404154	112599229	NM_001134363	0	+	112404212	112595736	0	14	249,1084,62,92,98,141,132,80,670,105,661,135,122,3604,	0,136404,138969,139944,140395,153111,155390,165986,167881,175675,176878,179083,186664,191471,
chr10	118083939	118139541	NM_198515	0	+	118084523	118138870	0	9	186,144,86,117,166,102,103,88,707,	0,519,875,16306,17608,32952,33408,53995,54895,
chr10	131265453	131565783	NM_002412	0	+	131265479	131565261	0	5	107,137,149,140,732,	0,69051,240705,292012,299598,
chr10	132890654	133109984	NM_174937	0	-	132891424	133109898	0	12	927,119,90,136,70,155,89,89,186,181,147,428,	0,5914,11873,24407,41987,54114,70730,74405,167867,215819,216761,218902,
chr10	25447000	25465205	NR_027333	0	-	25465205	25465205	0	2	1832,601,	0,17604,
chr10	44865600	44880545	NM_000609	0	-	44868775	44880453	0	4	3191,87,118,153,	0,8484,10610,14792,
chr10	44872509	44880545	NM_199168	0	-	44874080	44880453	0	3	1662,118,153,	0,3701,7883,
chr10	44872509	44880545	NM_001178134	0	-	44873196	44880453	0	4	844,87,118,153,	0,1575,3701,7883,
chr10	44865600	44880545	NM_001277990	0	-	44868335	44880453	0	3	2933,53,153,	0,10675,14792,
chr10	44871314	44880545	NM_001033886	0	-	44871386	44880453	0	4	166,87,118,153,	0,2770,4896,9078,
chr10	70042416	70092684	NM_022129	0	-	70043933	70066601	0	10	1630,63,179,89,30,110,99,100,143,144,	0,2688,5823,6271,9350,9469,13606,14226,24101,50124,
chr10	70044837	70092684	NM_001033083	0	-	70045015	70066601	0	9	330,179,89,30,110,99,100,143,144,	0,3402,3850,6929,7048,11185,11805,21680,47703,
chr10	75183336	75193319	NM_001024593	0	-	75184310	75188042	0	7	1194,94,567,125,156,238,49,	0,1519,2232,3028,4034,4485,9934,
chr10	79734906	79789298	NM_007055	0	-	79737235	79789165	0	31	2478,133,132,165,165,93,94,171,83,87,114,171,138,119,112,173,165,139,128,70,141,142,104,137,163,240,155,172,138,136,177,	0,4992,6279,7005,7504,8771,9056,10021,10754,10924,15905,18048,24832,25827,27048,29567,32553,34388,34715,35322,38501,42426,44013,46397,46711,46996,49400,49822,50473,50945,54215,
chr10	87209348	87251758	NR_120671	0	+	87251758	87251758	0	6	585,321,200,102,107,177,	0,1809,3279,12004,28419,42233,
chr10	91675245	91717130	NR_110655	0	-	91717130	91717130	0	4	1283,129,223,225,	0,40386,40726,41660,
chr10	98064084	98098321	NM_004088	0	+	98064254	98097981	0	11	373,175,129,171,72,124,133,106,246,84,427,	0,14024,14934,16290,18329,19938,23140,24397,28023,31563,33810,
chr10	98064084	98098321	NM_001017520	0	+	98064254	98097981	0	11	373,175,129,171,72,124,133,106,246,81,427,	0,14024,14934,16290,18329,19938,23140,24397,28023,31566,33810,
chr10	105791045	105845638	NM_000494	0	-	105791992	105840431	0	56	1003,81,63,138,390,147,111,90,141,69,138,123,51,75,33,27,60,54,42,54,36,81,36,36,27,72,36,63,36,36,54,36,63,105,63,27,27,30,222,198,45,81,162,69,72,72,159,144,48,36,48,129,105,45,63,158,	0,1386,1618,1950,2657,3333,3975,4186,5204,5757,6348,7118,7783,8157,8320,8685,9063,9777,10015,10197,11132,12213,12537,14470,15459,16451,16781,18121,18801,19333,19560,20193,20867,21743,22632,22804,23693,24084,24494,25687,26858,28350,28831,30117,30970,32459,33150,39138,40744,41922,42896,45013,46134,47254,49334,54435,
chr10	114067935	114116353	NR_028134	0	-	114116353	114116353	0	19	104,92,99,174,193,141,178,156,169,84,138,38,149,110,145,186,110,333,375,	0,1031,2977,4139,6071,7123,9701,16200,19009,28268,30871,31821,32579,33459,37828,39985,43567,45664,48043,
chr11	83166055	85338314	NM_001142699	0	-	83170860	85309740	0	28	4912,92,110,173,102,51,100,76,177,115,103,157,69,156,139,145,137,170,125,51,54,162,75,96,146,132,167,53,	0,6989,11695,14188,16613,17714,29116,77695,86669,178198,331677,378601,419407,475315,507872,510311,525493,604302,643910,708448,796225,1079557,1656649,1699544,1830208,2143645,2171575,2172206,
chr11	83166055	84634465	NM_001300983	0	-	83170860	84634162	0	23	4912,92,110,173,102,51,46,76,177,115,103,157,69,156,139,145,137,170,125,51,54,162,345,	0,6989,11695,14188,16613,17714,28240,77695,86669,178198,331677,378601,419407,475315,507872,510311,525493,604302,643910,708448,796225,1079557,1468065,
chr11	83166055	83984323	NM_001142700	0	-	83170860	83984298	0	20	4912,92,110,173,102,51,46,76,177,115,103,157,69,139,145,137,170,125,51,130,	0,6989,11695,14188,16613,17714,28240,77695,86669,178198,331677,378601,419407,507872,510311,525493,604302,643910,708448,818138,
chr11	83166055	84028382	NM_001206769	0	-	83170860	84028188	0	22	4912,92,110,173,102,51,100,76,177,115,103,157,69,156,139,145,137,170,125,51,54,515,	0,6989,11695,14188,16613,17714,29116,77695,86669,178198,331677,378601,419407,475315,507872,510311,525493,604302,643910,708448,796225,861812,
chr11	83166055	84634465	NM_001364	0	-	83170860	84634162	0	23	4912,92,110,173,102,51,100,76,177,115,103,157,69,156,139,145,137,170,125,51,54,162,345,	0,6989,11695,14188,16613,17714,29116,77695,86669,178198,331677,378601,419407,475315,507872,510311,525493,604302,643910,708448,796225,1079557,1468065,
chr11	117298487	117667976	NM_020693	0	-	117299043	117667974	0	33	1032,312,195,153,119,31,156,288,189,99,164,118,154,140,156,147,241,71,168,129,97,200,177,120,279,273,297,276,279,147,147,318,228,	0,2950,3762,4580,5366,5669,7872,9350,10123,11113,11494,12047,16114,22777,30982,33678,37170,42138,44096,52670,53401,54190,76072,77151,77681,88694,90693,93357,97032,104603,349018,352720,369261,
chr11	92085261	92629635	NM_001008781	0	+	92085278	92624279	0	25	3309,315,62,315,211,140,276,211,4074,197,154,234,390,215,138,144,198,799,135,158,469,154,656,114,5979,	0,172538,345288,409760,412783,421945,437847,440671,445740,453057,454266,457747,479526,482774,484470,485567,488466,491838,505118,507069,514645,528635,530642,534904,538395,
chr11	20691096	21597229	NM_006157	0	+	20691269	21596568	0	20	228,129,151,171,97,73,83,135,103,74,100,129,126,123,96,141,194,177,225,712,	0,8381,114129,178032,215893,248631,249701,257757,258826,268235,277785,290881,444038,559781,701302,864823,890638,901213,903634,905421,
chr11	20691096	21597229	NM_201551	0	+	20691269	21596568	0	19	228,129,151,171,97,73,83,135,103,74,100,129,126,123,96,194,177,225,712,	0,8381,114129,178032,215893,248631,249701,257757,258826,268235,277785,290881,444038,559781,701302,890638,901213,903634,905421,
chr11	20691096	21597229	NM_001288714	0	+	20691269	21596568	0	19	228,129,151,97,73,83,135,103,74,100,129,126,123,96,141,194,177,225,712,	0,8381,114129,215893,248631,249701,257757,258826,268235,277785,290881,444038,559781,701302,864823,890638,901213,903634,905421,
chr11	20691096	21597229	NM_001288713	0	+	20691269	21596568	0	21	228,84,129,151,171,97,73,83,135,103,74,100,129,126,123,96,141,194,177,225,712,	0,4938,8381,114129,178032,215893,248631,249701,257757,258826,268235,277785,290881,444038,559781,701302,864823,890638,901213,903634,905421,
chr11	28129797	28355054	NM_152636	0	+	28134881	28349685	0	8	202,236,287,137,192,179,71,3112,	0,1915,5067,102811,181955,188502,219844,222145,
chr11	28129797	28355054	NM_001113528	0	+	28134881	28352388	0	7	202,236,287,137,192,179,3112,	0,1915,5067,102811,181955,188502,222145,
chr11	28129797	28355054	NM_001297775	0	+	28134881	28352048	0	7	202,236,287,137,192,135,3112,	0,1915,5067,102811,181955,188546,222145,
chr11	40135750	41481186	NM_020929	0	-	40135919	40137842	0	5	2134,53,94,137,206,	0,26600,205427,533941,1345230,
chr11	40135750	41481186	NM_001258419	0	-	40135919	40137842	0	7	2134,53,80,94,137,89,206,	0,26600,127318,205427,533941,819434,1345230,
chr11	89057521	89322779	NM_001143837	0	-	89059923	89223706	0	21	2523,101,69,109,120,82,61,63,165,217,81,73,28,98,85,111,96,99,191,59,172,	0,11491,13093,15709,17720,30608,49078,75663,75861,77972,97548,108430,116334,119781,125086,127431,166104,167767,173643,222283,265086,
chr11	98891705	100180433	NM_001243271	0	+	99426945	100179206	0	21	295,139,125,222,124,176,96,204,103,182,137,130,151,128,176,121,159,150,71,235,1343,	0,304371,535170,798569,823878,824113,895080,935832,981060,1040238,1049450,1050731,1053170,1170152,1172514,1203718,1234786,1250118,1276651,1278188,1287385,
chr11	98891705	100229616	NM_001243270	0	+	99426945	100226951	0	24	295,125,222,124,176,96,204,103,182,137,130,151,128,176,121,159,150,71,235,110,187,113,169,2769,	0,535170,798569,823878,824113,895080,935832,981060,1040238,1049450,1050731,1053170,1170152,1172514,1203718,1234786,1250118,1276651,1278188,1287385,1319489,1320119,1329727,1335142,
chr11	99426875	100229616	NM_175566	0	+	99426945	100226951	0	22	125,124,176,96,204,103,182,137,130,151,128,176,121,159,150,71,235,110,187,113,169,2769,	0,288708,288943,359910,400662,445890,505068,514280,515561,518000,634982,637344,668548,699616,714948,741481,743018,752215,784319,784949,794557,799972,
chr11	98891705	100229616	NM_014361	0	+	99426945	100226951	0	25	295,139,125,222,124,176,96,204,103,182,137,130,151,128,176,121,159,150,71,235,110,187,113,169,2769,	0,304371,535170,798569,823878,824113,895080,935832,981060,1040238,1049450,1050731,1053170,1170152,1172514,1203718,1234786,1250118,1276651,1278188,1287385,1319489,1320119,1329727,1335142,
chr11	103777913	104035027	NM_025208	0	-	103780421	104034655	0	7	2634,215,199,63,181,205,496,	0,19726,36266,40476,88879,92865,256618,
chr11	103777913	104035027	NM_033135	0	-	103780421	104034655	0	7	2634,215,199,63,181,187,496,	0,19726,36266,40476,88879,92865,256618,
chr11	131240370	132206716	NM_001048209	0	+	131240701	132205040	0	8	413,85,233,126,135,121,152,1777,	0,541087,775805,841545,937212,939635,944075,964569,
chr11	132284874	133402403	NM_001012393	0	-	132290086	133402219	0	8	5313,152,121,138,126,233,85,245,	0,21105,21678,22241,114080,242107,527946,1117284,
chr11	9685623	9774538	NM_001297714	0	+	9685726	9771517	0	11	202,141,228,147,109,182,108,167,199,97,3128,	0,30069,60581,63976,65266,68452,74136,76104,83781,85010,85787,
chr11	9685623	9774538	NM_015055	0	+	9685726	9771517	0	12	202,141,174,228,147,109,182,108,167,199,97,3128,	0,30069,49389,60581,63976,65266,68452,74136,76104,83781,85010,85787,
chr11	13984183	14289679	NM_006108	0	+	13984451	14287233	0	16	506,107,134,74,122,149,65,202,141,76,183,171,168,165,264,2610,	0,20210,78884,112708,117262,172782,280694,291890,293009,293979,295078,296642,296896,297950,300074,302886,
chr11	24518515	25104186	NM_001252010	0	+	24518789	25100204	0	10	336,118,71,82,63,75,168,93,78,4087,	0,232199,235148,241251,266276,479621,486156,553068,580359,581584,
chr11	24518515	25104186	NM_001252008	0	+	24759773	25100204	0	12	336,114,71,82,63,63,63,75,168,93,78,4087,	0,232203,235148,241251,266276,409021,417506,479621,486156,553068,580359,581584,
chr11	24518515	25104186	NM_001009909	0	+	24518789	25100204	0	12	336,118,71,82,63,63,63,75,168,93,78,4087,	0,232199,235148,241251,266276,409021,417506,479621,486156,553068,580359,581584,
chr11	26353677	26684836	NM_031418	0	+	26353822	26681991	0	27	191,195,72,119,159,101,45,132,107,56,122,135,97,61,83,141,165,37,112,58,98,134,153,148,81,106,3028,	0,109787,111634,130899,175973,184696,193504,199074,202325,205275,209816,215285,221118,227588,266234,266727,267419,292331,302073,302882,307013,309765,311051,315578,323994,324245,328131,
chr11	27528398	27699350	NR_002832	0	+	27699350	27699350	0	8	47,97,69,161,222,58,844,822,	0,33168,77417,132993,151389,152319,168445,170130,
chr11	27528398	27719718	NR_033315	0	+	27719718	27719718	0	7	47,97,161,222,58,158,694,	0,33168,132993,151389,152319,170130,190626,
chr11	27528398	27699350	NR_033314	0	+	27699350	27699350	0	7	47,97,69,161,222,58,822,	0,33168,77417,132993,151389,152319,170130,
chr11	27528398	27719718	NR_033313	0	+	27719718	27719718	0	6	47,97,161,222,58,694,	0,33168,132993,151389,152319,190626,
chr11	27528398	27719718	NR_033312	0	+	27719718	27719718	0	9	47,97,161,222,58,564,158,35,694,	0,33168,132993,151389,152319,168725,170130,184254,190626,
chr11	33106129	33183037	NM_001326	0	-	33106632	33182871	0	21	706,61,95,154,196,70,103,144,75,117,110,163,78,127,35,67,98,33,96,102,193,	0,1129,1311,2404,5948,7687,11722,12251,14106,14450,15024,17593,18523,20983,21299,21414,23319,23802,57083,57301,76715,
chr11	40135750	40314680	NR_047674	0	-	40314680	40314680	0	2	2134,938,	0,177992,
chr11	40135750	40314680	NR_047673	0	-	40314680	40314680	0	3	2134,53,938,	0,26600,177992,
chr11	57791352	57949038	NM_001005212	0	+	57946916	57947849	0	3	224,78,2136,	0,31989,155550,
chr11	60383223	60454621	NR_026946	0	+	60454621	60454621	0	7	102,98,120,143,95,54,239,	0,5270,12538,33417,37938,44971,71159,
chr11	62104773	62160887	NM_001083926	0	+	62105449	62159756	0	7	273,278,143,158,119,111,1337,	0,588,19023,19685,51831,54220,54777,
chr11	62104773	62160887	NM_025080	0	+	62105449	62159756	0	7	273,201,143,158,119,111,1337,	0,665,19023,19685,51831,54220,54777,
chr11	83166055	83393468	NM_001142702	0	-	83170860	83344324	0	11	4912,92,110,173,102,51,46,76,177,115,268,	0,6989,11695,14188,16613,17714,28240,77695,86669,178198,227145,
chr11	85405264	85469112	NM_001162951	0	-	85406237	85468768	0	18	1119,206,100,79,171,103,170,120,95,54,102,72,804,112,82,136,152,445,	0,1961,3757,6293,10636,13207,15109,16891,20191,24568,26636,33674,39717,42279,43353,51415,54050,63403,
chr11	85405264	85469112	NM_001162953	0	-	85406237	85468768	0	18	1119,206,100,79,171,103,170,120,95,54,102,72,804,115,82,136,152,445,	0,1961,3757,6293,10636,13207,15109,16891,20191,24568,26636,33674,39717,42279,43353,51415,54050,63403,
chr11	85405264	85522202	NM_032943	0	-	85406237	85468768	0	19	1119,206,100,79,171,103,170,95,48,54,102,72,804,112,82,136,152,490,206,	0,1961,3757,6293,10636,13207,15109,20191,23261,24568,26636,33674,39717,42279,43353,51415,54050,63403,116732,
chr11	85405264	85522202	NM_001289608	0	-	85406237	85459423	0	19	1119,206,100,79,171,103,170,120,95,48,54,102,72,804,112,82,136,152,206,	0,1961,3757,6293,10636,13207,15109,16891,20191,23261,24568,26636,33674,39717,42279,43353,51415,54050,116732,
chr11	105481410	105784231	NM_001112812	0	+	105481724	105782634	0	10	402,159,240,185,54,159,168,105,111,1630,	0,1592,142296,251339,276834,287584,293129,294512,299750,301191,
chr11	105480799	105852819	NM_000829	0	+	105481724	105850466	0	17	356,178,159,240,185,54,159,168,105,111,207,371,199,248,115,135,2518,	0,835,2203,142907,251950,277445,288195,293740,295123,300361,308638,314325,316667,323648,361841,364237,369502,
chr11	105481410	105852819	NR_046356	0	+	105852819	105852819	0	17	402,159,240,185,54,159,168,105,111,207,371,199,248,39,115,135,2518,	0,1592,142296,251339,276834,287584,293129,294512,299750,308027,313714,316056,323037,334779,361230,363626,368891,
chr11	105480799	105784231	NM_001077244	0	+	105481724	105782634	0	11	356,178,159,240,185,54,159,168,105,111,1630,	0,835,2203,142907,251950,277445,288195,293740,295123,300361,301802,
chr11	105480799	105852819	NM_001077243	0	+	105481724	105845282	0	17	356,178,159,240,185,54,159,168,105,111,207,371,199,248,115,248,2518,	0,835,2203,142907,251950,277445,288195,293740,295123,300361,308638,314325,316667,323648,355874,364237,369502,
chr11	126300836	126870766	NM_001161707	0	-	126301206	126870405	0	14	585,36,199,101,127,128,149,106,151,158,150,150,78,416,	0,4326,5869,9507,14037,15817,18067,25407,32215,42367,90373,95596,131893,569514,
chr11	126293395	126870766	NM_032531	0	-	126294474	126870405	0	17	1523,87,110,108,36,199,101,127,128,149,106,151,158,150,150,78,416,	0,2137,5678,7918,11767,13310,16948,21478,23258,25508,32848,39656,49808,97814,103037,139334,576955,
chr11	126293395	126870766	NM_001301097	0	-	126294474	126870405	0	16	1523,87,110,108,199,101,127,128,149,106,151,158,150,150,78,416,	0,2137,5678,7918,13310,16948,21478,23258,25508,32848,39656,49808,97814,103037,139334,576955,
chr11	130096573	130184607	NM_014155	0	-	130104157	130131768	0	6	7595,84,164,85,1074,338,	0,10331,11765,13133,34177,87696,
chr11	130096573	130184607	NM_001301099	0	-	130103203	130131768	0	7	5037,75,84,164,85,1074,338,	0,6629,10331,11765,13133,34177,87696,
chr11	130096573	130184607	NM_001301098	0	-	130103250	130131768	0	8	5037,75,118,301,164,85,1074,338,	0,6629,7477,10114,11765,13133,34177,87696,
chr11	132284874	132813037	NM_002545	0	-	132290086	132812987	0	7	5313,152,121,138,126,233,217,	0,21105,21678,22241,114080,242107,527946,
chr11	60223281	60238225	NM_021950	0	+	60229847	60235941	0	7	137,175,120,57,237,102,2503,	0,6550,7193,8479,10112,11150,12441,
chr11	60223281	60238225	NM_152866	0	+	60229847	60235941	0	8	137,89,349,120,57,237,102,2503,	0,5263,6376,7193,8479,10112,11150,12441,
chr11	85405264	85430223	NM_206929	0	-	85406237	85425491	0	12	1119,206,100,79,171,103,170,120,95,48,54,191,	0,1961,3757,6293,10636,13207,15109,16891,20191,23261,24568,24768,
chr11	85405264	85430393	NM_001289609	0	-	85406237	85418537	0	11	1119,206,100,79,171,103,113,170,95,48,561,	0,1961,3757,6293,10636,13207,13816,15109,20191,23261,24568,
chr11	85405264	85430393	NM_206930	0	-	85406237	85429835	0	9	1119,206,100,79,171,103,170,120,561,	0,1961,3757,6293,10636,13207,15109,16891,24568,
chr11	85405264	85430393	NM_001162952	0	-	85406237	85425491	0	10	1119,206,100,79,171,103,170,95,48,561,	0,1961,3757,6293,10636,13207,15109,20191,23261,24568,
chr11	85405264	85430223	NM_001289610	0	-	85406237	85425491	0	11	1119,206,100,79,171,103,170,95,48,54,191,	0,1961,3757,6293,10636,13207,15109,20191,23261,24568,24768,
chr11	87846414	87908635	NM_022337	0	-	87847155	87908552	0	3	894,281,285,	0,36428,61936,
chr11	95566043	95657371	NM_201281	0	-	95568453	95598810	0	16	2572,177,114,93,207,186,189,150,84,102,111,95,76,106,71,333,	0,3268,5214,8737,12073,14834,16794,17720,24672,25651,29112,29392,32721,55276,81362,90995,
chr11	95566043	95657371	NM_201278	0	-	95568453	95598810	0	17	2572,177,114,93,207,186,189,150,84,102,111,95,76,123,106,71,333,	0,3268,5214,8737,12073,14834,16794,17720,24672,25651,29112,29392,32721,49494,55276,81362,90995,
chr11	95566043	95657371	NM_001243571	0	-	95568453	95598810	0	18	2572,177,114,93,207,186,189,150,84,102,111,95,76,123,73,106,71,333,	0,3268,5214,8737,12073,14834,16794,17720,24672,25651,29112,29392,32721,49494,54732,55276,81362,90995,
chr11	95566043	95657371	NM_016156	0	-	95568453	95657118	0	15	2572,177,114,93,207,186,189,150,84,102,111,95,76,106,333,	0,3268,5214,8737,12073,14834,16794,17720,24672,25651,29112,29392,32721,55276,90995,
chr11	108028118	108093365	NM_002519	0	-	108029668	108093263	0	18	1628,1135,61,109,116,1653,129,97,88,92,88,82,225,41,73,61,119,139,	0,3488,4728,12352,12536,14807,18854,19602,27840,28011,29090,30706,31714,33068,34726,36565,39910,65108,
chr11	126936896	126971201	NR_120578	0	+	126971201	126971201	0	3	116,174,2033,	0,31430,32272,
chr12	41831540	41968392	NM_013377	0	+	41831746	41967692	0	8	275,257,103,99,63,102,117,2227,	0,68717,72072,114917,117959,125809,130044,134625,
chr12	41582249	41968392	NM_001164595	0	+	41582257	41967692	0	10	656,87,108,257,103,99,63,102,117,2227,	0,3010,5633,318008,321363,364208,367250,375100,379335,383916,
chr12	15475190	15751265	NM_002848	0	+	15475660	15747975	0	26	545,274,159,153,444,162,197,121,194,112,152,121,140,133,121,69,36,82,91,77,135,123,155,136,121,2242,	0,161717,174988,177185,179363,181651,186314,193241,194506,197944,202557,203885,224312,226837,229294,235198,243336,247160,256596,257782,258440,259422,264640,267198,272680,273833,
chr12	15475190	15751265	NM_030667	0	+	15475660	15747975	0	27	545,274,159,153,444,162,197,121,194,112,152,121,140,133,121,69,84,36,82,91,77,135,123,155,136,121,2242,	0,161717,174988,177185,179363,181651,186314,193241,194506,197944,202557,203885,224312,226837,229294,235198,237936,243336,247160,256596,257782,258440,259422,264640,267198,272680,273833,
chr12	29301935	29488549	NM_001271783	0	+	29423382	29486727	0	12	405,227,176,180,178,45,119,68,172,130,128,1985,	0,121409,144297,148018,158655,160183,162025,162880,167838,172792,183597,184629,
chr12	44902057	45269444	NM_001145109	0	-	44902716	45269341	0	20	710,225,177,194,141,96,123,126,129,103,92,103,129,83,73,97,174,151,129,155,	0,11730,13725,15016,24306,98894,102573,157209,195451,203017,206375,266472,267747,268767,268967,271388,271574,307711,366950,367232,
chr12	44902057	45307711	NM_001145110	0	-	44902716	45307619	0	21	710,225,177,194,141,96,123,126,129,103,92,103,129,83,73,97,174,151,129,86,130,	0,11730,13725,15016,24306,98894,102573,157209,195451,203017,206375,266472,267747,268767,268967,271388,271574,307711,366950,367540,405524,
chr12	44902057	45270633	NM_001145107	0	-	44902716	45270508	0	21	710,225,177,194,141,96,123,126,129,103,92,103,129,83,73,97,174,151,129,86,244,	0,11730,13725,15016,24306,98894,102573,157209,195451,203017,206375,266472,267747,268767,268967,271388,271574,307711,366950,367540,368332,
chr12	44902057	45270247	NM_001145108	0	-	44902716	45269652	0	20	710,225,177,194,141,96,123,126,129,103,92,103,129,83,73,97,174,151,129,650,	0,11730,13725,15016,24306,98894,102573,157209,195451,203017,206375,266472,267747,268767,268967,271388,271574,307711,366950,367540,
chr12	44902057	45270247	NM_006159	0	-	44902716	45269652	0	21	710,225,177,194,141,96,123,126,129,103,92,103,129,83,73,97,174,151,129,86,171,	0,11730,13725,15016,24306,98894,102573,157209,195451,203017,206375,266472,267747,268767,268967,271388,271574,307711,366950,367540,368019,
chr12	79439432	79845788	NM_001135806	0	+	79611299	79842904	0	10	174,66,183,185,123,168,168,118,134,3091,	0,1644,171850,240134,246355,250416,253731,307849,398420,403265,
chr12	81651753	82152474	NM_001220473	0	-	81653410	82148000	0	31	1686,160,65,180,98,194,30,63,201,82,94,155,131,30,238,221,136,92,63,132,84,135,147,222,117,75,165,102,54,251,296,	0,5256,8977,9933,19342,23282,25035,26266,36860,41326,67802,81205,83103,86689,89558,95144,100107,104718,109133,110750,111136,116659,117821,126048,147812,181997,187581,199790,418816,495998,500425,
chr12	79258448	79845788	NM_001291901	0	+	79611299	79842904	0	10	441,133,183,185,114,168,168,118,134,3091,	0,113130,352834,421118,427348,431400,434715,488833,579404,584249,
chr12	81651753	82153109	NM_003625	0	-	81655760	82148000	0	33	1686,92,160,65,180,98,194,30,63,201,82,94,155,131,30,238,221,136,92,63,132,84,135,147,222,117,75,165,102,54,251,108,51,	0,3974,5256,8977,9933,19342,23282,25035,26266,36860,41326,67802,81205,83103,86689,89558,95144,100107,104718,109133,110750,111136,116659,117821,126048,147812,181997,187581,199790,418816,495998,500425,501305,
chr12	79257772	79845788	NM_001135805	0	+	79611299	79842904	0	12	343,112,133,66,183,185,123,168,168,118,134,3091,	0,1005,113806,183304,353510,421794,428015,432076,435391,489509,580080,584925,
chr12	81651753	81992150	NM_001220478	0	-	81655760	81991811	0	29	1686,92,160,65,180,98,176,30,63,201,82,94,155,131,30,238,221,136,92,63,132,84,135,147,222,117,165,102,420,	0,3974,5256,8977,9933,19342,23282,25035,26266,36860,41326,67802,81205,83103,86689,89558,95144,100107,104718,109133,110750,111136,116659,117821,126048,147812,187581,199790,339977,
chr12	81651753	82152286	NM_001220476	0	-	81655760	82148000	0	32	1686,92,160,65,180,98,176,30,63,201,82,94,155,131,30,238,221,136,92,63,132,84,135,147,222,117,75,165,102,54,251,108,	0,3974,5256,8977,9933,19342,23282,25035,26266,36860,41326,67802,81205,83103,86689,89558,95144,100107,104718,109133,110750,111136,116659,117821,126048,147812,181997,187581,199790,418816,495998,500425,
chr12	81651753	81992150	NM_001220477	0	-	81655760	81991811	0	29	1686,92,160,65,180,98,176,30,201,82,94,155,131,30,238,221,136,92,63,132,84,135,147,222,117,75,165,102,420,	0,3974,5256,8977,9933,19342,23282,25035,36860,41326,67802,81205,83103,86689,89558,95144,100107,104718,109133,110750,111136,116659,117821,126048,147812,181997,187581,199790,339977,
chr12	81651753	82152286	NM_001220475	0	-	81655760	82148000	0	31	1686,92,160,65,180,98,194,30,201,82,94,155,131,30,238,221,136,92,63,132,84,135,147,222,117,75,165,102,54,251,108,	0,3974,5256,8977,9933,19342,23282,25035,36860,41326,67802,81205,83103,86689,89558,95144,100107,104718,109133,110750,111136,116659,117821,126048,147812,181997,187581,199790,418816,495998,500425,
chr12	79258448	79845788	NM_005639	0	+	79611299	79842904	0	11	441,133,66,183,185,123,168,168,118,134,3091,	0,113130,182628,352834,421118,427339,431400,434715,488833,579404,584249,
chr12	81651753	81906170	NM_001282536	0	-	81655760	81839445	0	30	1686,92,160,65,180,98,194,30,63,201,82,94,155,131,30,238,221,136,92,63,132,84,135,147,222,117,75,165,102,108,	0,3974,5256,8977,9933,19342,23282,25035,26266,36860,41326,67802,81205,83103,86689,89558,95144,100107,104718,109133,110750,111136,116659,117821,126048,147812,181997,187581,199790,254309,
chr12	81651753	82152474	NM_001220474	0	-	81653410	82148000	0	31	1686,160,65,180,98,194,30,63,201,82,9,94,155,131,30,238,221,136,92,63,132,84,135,147,222,117,75,165,102,251,296,	0,5256,8977,9933,19342,23282,25035,26266,36860,41326,44706,67802,81205,83103,86689,89558,95144,100107,104718,109133,110750,111136,116659,117821,126048,147812,181997,187581,199790,495998,500425,
chr12	86373036	87232681	NM_013244	0	-	86373066	86383324	0	7	1172,148,153,50,63,109,239,	0,4264,10141,70415,354806,455897,859406,
chr12	99128568	100378432	NM_152788	0	-	99129337	100378015	0	26	844,168,138,87,12,72,129,180,108,153,99,107,73,590,181,137,166,144,167,114,102,76,297,157,81,551,	0,16564,38251,46326,47335,64143,66206,94383,97238,318366,350134,419498,509551,511484,664840,708882,769685,920276,1038131,1040757,1045080,1047231,1071613,1077364,1090518,1249313,
chr12	128751947	129192460	NM_001136103	0	+	128751947	129190840	0	9	85,889,147,184,144,206,274,192,2826,	0,147329,276554,348749,402014,426426,428427,429821,437687,
chr12	129556270	130388212	NM_133448	0	-	129558419	130387884	0	9	3334,192,274,206,144,184,147,889,407,	0,6808,10033,12771,137794,265908,459333,628084,831535,
chr12	3918026	3982614	NM_020367	0	-	3921288	3982395	0	8	3579,152,131,73,76,121,129,237,	0,5176,13012,13224,17297,20049,21029,64351,
chr12	3918026	3982614	NM_001286522	0	-	3921288	3939080	0	8	3579,152,131,73,76,129,122,237,	0,5176,13012,13224,17297,21029,54975,64351,
chr12	3918026	3982614	NM_001286521	0	-	3921288	3939080	0	7	3579,152,131,73,76,129,237,	0,5176,13012,13224,17297,21029,64351,
chr12	3918026	3982614	NR_104461	0	-	3982614	3982614	0	9	3579,152,59,131,73,76,121,129,237,	0,5176,6134,13012,13224,17297,20049,21029,64351,
chr12	20522178	20837041	NM_000921	0	+	20522218	20833205	0	16	1000,51,258,155,116,220,86,155,138,112,114,200,204,156,259,4078,	0,187415,244198,246985,252051,260663,264448,265657,267855,270601,277245,277506,279443,281200,284702,310785,
chr12	26488284	26986131	NM_002223	0	-	26492329	26985714	0	57	4132,162,161,166,131,93,196,165,176,126,193,108,123,96,111,201,257,184,188,109,109,143,191,121,129,126,252,201,123,126,90,174,166,58,130,194,151,145,252,186,120,173,162,142,161,100,152,45,96,147,84,99,159,87,116,71,509,	0,4815,52082,63524,64776,75968,79951,83697,92561,100869,103775,108191,139944,141560,145779,148346,150752,151716,158801,159800,214895,220881,226410,243361,244675,260113,261531,263793,264635,267018,267265,285771,286888,288947,292681,296514,318624,320356,320945,322355,322659,323761,328333,330558,346522,347222,351129,360254,375821,379947,380400,380792,387045,389304,390298,454805,497338,
chr12	27677044	27848497	NM_001198916	0	+	27786329	27845815	0	28	254,88,99,206,87,114,132,93,115,62,76,155,116,57,61,30,172,151,129,151,112,89,123,126,189,180,66,2769,	0,54040,109250,110798,121950,123617,125898,130610,132504,136772,140250,143054,147319,148315,149655,150080,152316,155377,155821,157434,158275,158503,163273,164186,164903,167637,168479,168684,
chr12	27677044	27848497	NM_003622	0	+	27786329	27845815	0	30	254,88,99,206,87,114,132,93,115,33,62,85,155,116,57,61,30,172,33,151,129,151,112,89,123,126,189,180,66,2769,	0,54040,109250,110798,121950,123617,125898,130610,132504,134704,136772,140250,143054,147319,148315,149655,150080,152316,152952,155377,155821,157434,158275,158503,163273,164186,164903,167637,168479,168684,
chr12	27677044	27848497	NM_177444	0	+	27786329	27845815	0	29	254,88,99,206,87,114,132,93,93,115,62,76,155,116,57,61,30,172,151,129,151,112,89,123,126,189,180,66,2769,	0,54040,109250,110798,121950,123617,125898,130610,131031,132504,136772,140250,143054,147319,148315,149655,150080,152316,155377,155821,157434,158275,158503,163273,164186,164903,167637,168479,168684,
chr12	27677044	27848497	NM_001198915	0	+	27800763	27845815	0	27	254,88,87,114,132,93,93,115,62,76,155,116,57,61,30,172,151,129,151,112,89,123,126,189,180,66,2769,	0,54040,121950,123617,125898,130610,131031,132504,136772,140250,143054,147319,148315,149655,150080,152316,155377,155821,157434,158275,158503,163273,164186,164903,167637,168479,168684,
chr12	40618812	40763086	NM_198578	0	+	40618933	40761567	0	51	272,86,110,89,135,135,132,120,143,80,107,130,125,113,145,140,129,171,259,189,119,70,218,251,149,94,187,182,230,128,219,202,89,188,155,147,192,147,101,191,161,171,101,195,194,73,185,153,209,72,1641,	0,544,7263,10615,12958,15472,18539,24815,26221,26454,27899,32237,34469,38778,49572,49843,52877,53080,58864,62340,68534,69834,70416,73232,74098,77778,78937,80774,83456,84095,85420,88961,90201,94977,96023,97024,97308,98149,103349,109956,115283,121742,123398,126528,129288,131104,134249,138391,139831,141995,142633,
chr12	41302158	41466213	NM_175038	0	+	41302234	41463837	0	22	137,133,173,96,207,100,182,125,118,151,128,176,121,159,150,71,235,104,187,113,157,2453,	0,10282,13899,16200,21439,25104,25340,28424,29213,30978,35240,35638,50757,72552,84763,105871,108325,111980,116793,119500,120706,161602,
chr12	41086243	41366519	NM_001256063	0	+	41302234	41365315	0	16	151,137,33,133,173,96,207,100,182,125,118,151,128,176,121,1284,	0,215915,217631,226197,229814,232115,237354,241019,241255,244339,245128,246893,251155,251553,266672,278992,
chr12	41086243	41466213	NM_001843	0	+	41302234	41463837	0	24	151,137,33,133,173,96,207,100,182,125,118,151,128,176,121,159,150,71,235,104,187,113,157,2453,	0,215915,217631,226197,229814,232115,237354,241019,241255,244339,245128,246893,251155,251553,266672,288467,300678,321786,324240,327895,332708,335415,336621,377517,
chr12	41221739	41366519	NM_001256064	0	+	41302234	41365315	0	16	364,137,33,133,173,96,207,100,182,125,118,151,128,176,121,1284,	0,80419,82135,90701,94318,96619,101858,105523,105759,108843,109632,111397,115659,116057,131176,143496,
chr12	43748011	43945724	NM_025003	0	-	43748011	43945724	0	39	90,105,92,134,92,95,130,198,171,174,168,177,162,291,165,108,120,165,165,211,127,130,173,93,118,137,182,146,105,142,144,106,41,125,84,254,160,362,91,	0,2275,15081,21170,21848,22027,22315,23156,29349,29595,44857,71305,73099,74032,74426,75408,76143,77123,78095,78392,80036,85413,85688,89582,92386,98065,98305,99698,108686,110382,112443,114391,136186,138296,138961,147943,177827,196700,197622,
chr12	44229663	44783545	NM_032256	0	+	44238454	44782455	0	8	336,305,133,100,98,160,130,1737,	0,8763,108349,307664,375409,463699,540714,552145,
chr12	44229663	44783545	NM_001286212	0	+	44238666	44782455	0	7	336,305,133,98,160,130,1737,	0,8763,108349,375409,463699,540714,552145,
chr12	44229663	44783545	NM_001286213	0	+	44537349	44782455	0	7	336,305,100,98,160,130,1737,	0,8763,307664,375409,463699,540714,552145,
chr12	44229663	44783545	NM_001286211	0	+	44238454	44781847	0	7	336,305,133,100,98,160,1737,	0,8763,108349,307664,375409,463699,552145,
chr12	62102028	62586620	NM_178539	0	-	62104186	62261206	0	5	2170,125,153,107,1581,	0,45374,46624,159072,483011,
chr12	65860598	66036152	NR_120431	0	-	66036152	66036152	0	4	316,157,58,334,	0,33109,103172,175220,
chr12	65893360	66036152	NR_120432	0	-	66036152	66036152	0	5	504,58,99,74,334,	0,70410,113598,127031,142458,
chr12	65893360	66036152	NR_120433	0	-	66036152	66036152	0	5	504,78,58,99,334,	0,39103,70410,113598,142458,
chr12	72666528	73059422	NM_013381	0	+	72666558	73056975	0	19	809,274,127,155,114,138,66,66,188,89,134,56,148,98,108,168,141,82,2591,	0,13932,105246,197009,200318,226749,269542,289416,290104,295819,302506,302738,346142,348359,348895,379573,380267,384178,390303,
chr12	78225068	78606792	NM_014903	0	+	78225241	78604297	0	39	416,118,53,73,184,69,140,1027,116,109,384,120,133,271,709,489,42,161,189,53,24,78,84,112,122,21,173,154,175,98,96,169,236,155,72,197,119,204,2615,	0,109030,109792,134940,137230,163514,167048,175130,190458,218704,219475,227707,285483,286738,287948,290651,295878,297417,305888,308993,315080,317553,327914,337466,344017,345150,345852,348240,349582,354312,356959,357320,358695,365958,367316,368046,369184,373646,379109,
chr12	78225068	78606792	NM_001024383	0	+	78225241	78604297	0	40	416,118,53,73,184,69,140,1027,116,109,384,120,133,271,709,489,42,161,189,53,24,78,84,112,122,21,173,66,154,175,98,96,169,236,155,72,197,119,204,2615,	0,109030,109792,134940,137230,163514,167048,175130,190458,218704,219475,227707,285483,286738,287948,290651,295878,297417,305888,308993,315080,317553,327914,337466,344017,345150,345852,346331,348240,349582,354312,356959,357320,358695,365958,367316,368046,369184,373646,379109,
chr12	80838125	81073968	NM_001145026	0	+	80838125	81072802	0	42	54,109,229,131,147,173,181,162,180,108,282,183,102,121,161,146,169,291,276,152,142,270,324,122,187,245,67,159,223,74,100,129,27,82,91,77,135,126,149,136,124,1204,	0,395,1145,24361,27758,40086,48928,50586,50845,51652,51903,61677,62222,65976,89668,90545,95429,97208,97742,98383,102209,105118,143782,160712,166092,169245,171853,175037,175807,177714,187845,190598,204550,205241,208397,213638,224660,224992,225997,228822,234255,234639,
chr12	88442789	88535993	NM_025114	0	-	88442960	88535084	0	54	402,80,95,74,142,173,123,165,87,135,124,156,146,123,222,138,214,200,108,267,135,108,165,456,112,152,206,112,174,231,103,116,150,165,143,85,113,88,101,163,170,124,123,90,183,153,21,54,144,47,70,78,129,317,	0,1341,4639,5327,6563,9835,10885,11817,13679,14968,19509,22281,22768,28209,28684,30079,31169,34018,34834,35573,37026,37378,38767,40019,41715,43668,44757,47875,53825,57662,57983,60053,62189,62681,65407,66085,68020,69470,69630,71101,71984,76233,77303,79933,80681,81255,81532,82152,87630,90132,90482,91943,92193,92887,
chr12	93397533	93771512	NR_040096	0	-	93771512	93771512	0	5	66,85,98,29,300,	0,756,211824,324269,373679,
chr12	100750856	100815837	NM_001145288	0	+	100751169	100813937	0	11	414,253,119,115,88,87,140,133,111,128,2245,	0,23622,33922,36290,39251,44698,45261,46959,55691,60950,62736,
chr12	100750856	100815837	NM_139319	0	+	100751169	100813937	0	12	414,253,119,115,88,87,140,150,133,111,128,2245,	0,23622,33922,36290,39251,44698,45261,45517,46959,55691,60950,62736,
chr12	104680459	104744085	NM_182729	0	+	104705103	104742199	0	15	428,110,123,73,120,143,116,226,93,77,157,108,96,135,1955,	0,2249,24608,26563,29095,32231,32788,34409,38655,39665,40833,44852,47555,52457,61671,
chr12	104609556	104744085	NM_001093771	0	+	104609580	104742199	0	17	115,152,61,110,123,73,120,143,116,226,93,77,157,108,96,135,1955,	0,35748,42240,73152,95511,97466,99998,103134,103691,105312,109558,110568,111736,115755,118458,123360,132574,
chr12	104680459	104744085	NM_003330	0	+	104681114	104742199	0	15	665,110,123,73,120,143,116,226,93,77,157,108,96,135,1955,	0,2249,24608,26563,29095,32231,32788,34409,38655,39665,40833,44852,47555,52457,61671,
chr12	103981068	104160502	NM_017564	0	+	103981254	104160114	0	69	267,134,116,86,70,96,126,197,134,134,83,150,144,57,126,54,81,153,63,87,87,112,181,94,159,96,96,48,137,115,78,99,108,132,129,57,96,196,96,46,77,126,74,72,120,48,84,147,141,60,177,90,147,57,127,150,105,108,194,142,134,166,107,120,141,111,129,117,439,	0,3606,7104,33177,34751,44307,49820,50725,52832,61399,63205,65265,67264,67960,68165,73040,73392,75555,79000,81352,82250,83405,86616,88637,90162,95914,97698,100877,102555,103133,105521,108259,108446,111805,115857,117267,118341,119501,121150,124180,125076,126352,128524,130479,137684,138825,139976,141558,142825,144285,145715,148200,150343,152121,153339,155114,157882,159306,161672,163288,165929,16801…
chr12	104680459	104744085	NM_182742	0	+	104705103	104742199	0	14	665,123,73,120,143,116,226,93,77,157,108,96,135,1955,	0,24608,26563,29095,32231,32788,34409,38655,39665,40833,44852,47555,52457,61671,
chr12	104680459	104744085	NM_001261446	0	+	104707049	104742199	0	14	428,110,73,120,143,116,226,93,77,157,108,96,135,1955,	0,2249,26563,29095,32231,32788,34409,38655,39665,40833,44852,47555,52457,61671,
chr12	104680459	104744085	NM_001261445	0	+	104681205	104742199	0	15	750,110,123,73,120,143,116,226,93,77,157,108,96,135,1955,	0,2249,24608,26563,29095,32231,32788,34409,38655,39665,40833,44852,47555,52457,61671,
chr12	104680459	104744085	NM_182743	0	+	104705103	104742199	0	14	428,123,73,120,143,116,226,93,77,157,108,96,135,1955,	0,24608,26563,29095,32231,32788,34409,38655,39665,40833,44852,47555,52457,61671,
chr12	124808956	125052010	NM_006312	0	-	124809947	124979797	0	49	1173,180,225,54,149,150,194,146,150,428,199,150,150,252,222,355,287,87,141,151,104,105,103,140,141,172,121,589,51,148,143,63,173,158,99,55,179,94,173,67,53,57,114,180,178,128,222,47,157,	0,1780,2998,6434,7908,8719,10013,10724,11072,12342,15595,15883,16191,17412,18594,20186,22153,23414,23763,26176,29682,30067,30426,31021,32231,37715,39268,47611,50002,53826,61334,73708,76090,77993,95546,98090,102211,105202,106204,113519,125404,132695,141762,148541,159185,162030,170736,211154,242897,
chr12	124808956	125052010	NM_001206654	0	-	124809947	124979797	0	48	1173,180,225,54,149,150,194,146,150,428,199,150,150,252,222,355,287,87,141,151,104,105,103,140,165,172,121,589,148,143,63,173,158,99,55,179,91,173,67,53,57,114,180,178,128,222,47,157,	0,1780,2998,6434,7908,8719,10013,10724,11072,12342,15595,15883,16191,17412,18594,20186,22153,23414,23763,26176,29682,30067,30426,31021,32231,37715,39268,47611,53826,61334,73708,76090,77993,95546,98090,102211,105202,106204,113519,125404,132695,141762,148541,159185,162030,170736,211154,242897,
chr12	124808956	125052010	NM_001077261	0	-	124809947	124979797	0	48	1173,180,87,54,149,150,194,146,150,428,199,150,150,252,222,355,287,87,141,151,104,105,103,140,165,172,121,589,148,143,63,173,158,99,55,179,91,173,67,53,57,114,180,178,128,222,47,157,	0,1780,3136,6434,7908,8719,10013,10724,11072,12342,15595,15883,16191,17412,18594,20186,22153,23414,23763,26176,29682,30067,30426,31021,32231,37715,39268,47611,53826,61334,73708,76090,77993,95546,98090,102211,105202,106204,113519,125404,132695,141762,148541,159185,162030,170736,211154,242897,
chr12	130880680	131002410	NM_015347	0	-	130883679	130963558	0	19	3026,135,72,104,169,182,109,159,147,450,152,813,110,77,146,205,105,123,38,	0,3543,10036,11590,16483,17989,26317,32043,38598,40706,42229,45712,49024,54064,55059,60360,82776,110512,121692,
chr12	9220303	9268558	NM_000014	0	-	9220418	9268445	0	36	132,42,103,69,91,128,219,224,181,75,157,88,177,84,52,122,127,229,115,112,162,150,143,64,228,162,110,115,121,85,169,21,53,160,184,199,	0,475,1032,2037,2780,4651,4945,6852,9048,9638,9993,11536,11931,12386,21492,22194,22648,23493,25757,27265,27831,30899,31673,33436,33739,36531,38528,38783,39816,41613,42159,42606,44451,44669,45652,48056,
chr12	29376555	29488549	NM_001271784	0	+	29446334	29486727	0	11	272,176,180,178,45,119,68,172,130,128,1985,	0,69677,73398,84035,85563,87405,88260,93218,98172,108977,110009,
chr12	29376555	29488549	NM_018099	0	+	29423382	29486727	0	12	272,227,176,180,178,45,119,68,172,130,128,1985,	0,46789,69677,73398,84035,85563,87405,88260,93218,98172,108977,110009,
chr12	65951678	66036152	NR_120434	0	-	66036152	66036152	0	5	916,78,110,99,334,	0,12092,29444,55280,84140,
chr12	72003378	72057749	NM_144982	0	-	72004207	72057390	0	35	967,63,40,102,101,166,105,111,95,199,106,238,189,187,184,120,102,122,132,110,543,132,175,150,122,138,165,210,98,124,224,199,65,417,957,	0,1096,1459,2187,3736,4936,5235,5607,9716,10327,10611,13761,14505,16661,18152,19319,20010,21001,21224,22179,22373,23287,23665,24556,25105,25844,26891,27251,28819,32837,34496,35278,38150,47286,53414,
chr12	118814357	118855840	NM_022491	0	+	118814496	118852238	0	12	281,70,56,72,20,157,96,62,22,106,85,3701,	0,3609,7459,9561,13374,14573,24106,25206,25430,26859,34520,37782,
chr13	50273442	50367057	NM_002267	0	-	50275935	50366642	0	17	2592,95,163,72,105,129,132,45,170,87,86,96,53,30,90,45,484,	0,3079,6314,6791,6961,10265,11584,20468,22648,23170,26109,33064,33298,33440,33650,47642,93131,
chr13	92050872	93519487	NM_004466	0	+	92051300	93518692	0	8	591,162,695,134,126,121,160,953,	0,50142,294568,329913,357676,509318,746210,1467662,
chr13	25946208	26595420	NM_016529	0	+	25946350	26594123	0	37	218,145,100,99,46,41,74,70,128,112,166,128,78,89,45,76,106,83,50,70,85,140,139,65,173,184,111,75,123,79,62,57,108,89,105,92,1395,	0,96906,157928,158491,160201,161202,165917,168248,169848,171220,179267,181722,182920,186902,187650,191885,198696,199539,202737,204998,206744,207737,209748,217564,327102,396975,402778,456047,465092,467475,488124,488733,490230,589504,596504,640460,647817,
chr13	47127295	47327175	NM_001164213	0	+	47127531	47324785	0	19	543,145,127,106,137,128,64,106,125,68,87,90,37,54,73,110,138,78,2501,	0,97040,115869,128580,132744,134691,135972,139375,141732,146175,147960,151907,152107,158630,159364,170060,175686,180760,197379,
chr13	47127295	47319036	NM_015116	0	+	47127531	47315983	0	19	543,145,127,106,137,128,64,106,125,68,87,90,37,54,73,110,138,78,3260,	0,97040,115869,128580,132744,134691,135972,139375,141732,146175,147960,151907,152107,158630,159364,170060,175686,180760,188481,
chr13	47127295	47319036	NM_001164211	0	+	47127531	47315983	0	20	543,145,127,106,137,128,64,106,125,68,87,90,37,54,73,105,110,138,78,3260,	0,97040,115869,128580,132744,134691,135972,139375,141732,146175,147960,151907,152107,158630,159364,162399,170060,175686,180760,188481,
chr13	107820878	108519460	NM_001080396	0	-	107822844	108518944	0	3	2256,172,1431,	0,42053,697151,
chr13	28942233	29069265	NM_001160030	0	-	28942714	29068980	0	15	567,147,309,109,115,160,170,118,175,137,163,125,227,97,349,	0,16788,21699,28863,37683,59062,59655,61953,63039,65722,65961,70124,98806,99424,126683,
chr13	28874482	29069265	NM_002019	0	-	28877303	29068980	0	30	3023,95,85,143,106,100,112,123,98,157,89,114,105,133,107,132,147,309,109,115,160,170,118,175,137,163,125,227,97,349,	0,6332,8497,11244,11647,17152,19077,21117,21916,22444,27116,29269,33679,38822,45099,57208,84539,89450,96614,105434,126813,127406,129704,130790,133473,133712,137875,166557,167175,194434,
chr13	28959687	29069265	NM_001159920	0	-	28963837	29068980	0	13	4554,109,115,160,170,118,175,137,163,125,227,97,349,	0,11409,20229,41608,42201,44499,45585,48268,48507,52670,81352,81970,109229,
chr13	31774111	31906411	NM_194318	0	+	31774221	31903805	0	15	180,50,40,110,77,112,137,64,120,70,114,100,120,145,2774,	0,15076,22977,29210,47048,47880,60971,69239,74534,76727,84673,86745,117591,123776,129526,
chr13	33383327	33485790	NR_047020	0	-	33485790	33485790	0	5	451,67,124,84,630,	0,68241,97704,101447,101833,
chr13	34392205	34540695	NM_181558	0	+	34392315	34540262	0	9	197,138,68,98,182,137,99,70,472,	0,3063,5848,7720,11767,12650,13187,17079,148018,
chr13	33677271	34250972	NM_001243476	0	-	33679729	34098404	0	18	2576,177,218,222,115,211,199,160,174,1361,64,82,72,34,135,67,248,158,	0,3623,6738,7551,8643,9586,14930,22946,24238,25794,39175,62202,64416,336556,421103,558142,560755,573543,
chr13	45694630	45858239	NM_004128	0	+	45694790	45857696	0	8	226,74,19,145,82,100,144,663,	0,16237,29274,31191,86928,132375,146737,162946,
chr13	60239720	60738119	NM_001258366	0	-	60240717	60737900	0	27	1260,60,96,136,165,125,130,240,102,95,96,115,309,105,65,119,117,119,111,106,137,70,75,131,105,177,399,	0,108602,109141,145201,167520,173737,195820,213642,246148,250568,259188,304357,305265,308765,315208,318182,325571,326481,326886,342957,344946,350326,350484,377103,428041,446423,498000,
chr13	60348296	60738119	NM_001258369	0	-	60348302	60737900	0	27	86,96,136,165,125,130,240,102,95,96,115,309,105,65,119,117,119,111,106,137,70,75,131,105,177,33,399,	0,565,36625,58944,65161,87244,105066,137572,141992,150612,195781,196689,200189,206632,209606,216995,217905,218310,234381,236370,241750,241908,268527,319465,337847,358794,389424,
chr13	60239722	60738119	NM_001042517	0	-	60240717	60737900	0	28	1258,60,96,136,165,125,130,240,102,95,96,115,309,105,65,119,117,119,111,106,137,70,75,131,105,177,33,399,	0,108600,109139,145199,167518,173735,195818,213640,246146,250566,259186,304355,305263,308763,315206,318180,325569,326479,326884,342955,344944,350324,350482,377101,428039,446421,467368,497998,
chr13	60239720	60738119	NM_001258367	0	-	60240717	60737900	0	26	1260,60,96,136,165,125,130,240,102,95,96,115,309,105,65,119,117,119,111,106,137,70,75,131,177,399,	0,108602,109141,145201,167520,173737,195820,213642,246148,250568,259188,304357,305265,308765,315208,318182,325571,326481,326886,342957,344946,350326,350484,377103,446423,498000,
chr13	60239720	60738119	NM_001258368	0	-	60240717	60737900	0	26	1260,60,96,136,165,125,130,240,102,95,96,115,309,105,65,119,117,119,111,106,137,70,75,131,105,399,	0,108602,109141,145201,167520,173737,195820,213642,246148,250568,259188,304357,305265,308765,315208,318182,325571,326481,326886,342957,344946,350326,350484,377103,428041,498000,
chr13	60435387	60587343	NM_001258370	0	-	60435412	60584785	0	16	283,240,102,95,96,115,309,105,65,119,117,119,111,106,137,161,	0,17975,50481,54901,63521,108690,109598,113098,119541,122515,129904,130814,131219,147290,149279,151795,
chr13	60348296	60587343	NM_030932	0	-	60348302	60584785	0	21	86,96,136,165,125,130,240,102,95,96,115,309,105,65,119,117,119,111,106,137,161,	0,565,36625,58944,65161,87244,105066,137572,141992,150612,195781,196689,200189,206632,209606,216995,217905,218310,234381,236370,238886,
chr13	75858799	76056250	NM_014832	0	-	75860927	76055903	0	21	2362,177,170,160,245,159,159,210,161,24,165,227,75,120,111,92,133,105,90,582,845,	0,4270,7438,10190,14666,17579,21649,25278,28074,35350,39573,41533,43088,52257,56461,56832,64506,71483,75105,77362,196606,
chr13	75858799	76056250	NM_001286659	0	-	75860927	76055903	0	19	2362,177,170,160,245,159,159,210,161,227,75,120,111,92,133,105,90,582,845,	0,4270,7438,10190,14666,17579,21649,25278,28074,41533,43088,52257,56461,56832,64506,71483,75105,77362,196606,
chr13	75858799	76056250	NM_001286658	0	-	75860927	76055903	0	20	2362,177,170,160,245,159,159,210,161,165,227,75,120,111,92,133,105,90,582,845,	0,4270,7438,10190,14666,17579,21649,25278,28074,39573,41533,43088,52257,56461,56832,64506,71483,75105,77362,196606,
chr13	88096241	88323218	NR_033829	0	-	88323218	88323218	0	6	1144,138,46,114,105,128,	0,3109,16937,29453,67379,226849,
chr13	96743092	97491816	NM_153456	0	+	96743116	97485452	0	2	731,7073,	0,741651,
chr13	102104943	102368796	NM_004791	0	+	102105184	102368004	0	11	339,218,147,123,141,141,147,117,147,114,884,	0,1290,115106,122831,126694,130622,145559,239991,254162,261844,262969,
chr13	102142302	102368796	NM_001271756	0	+	102142314	102368004	0	10	49,147,123,141,141,147,117,147,114,884,	0,77747,85472,89335,93263,108200,202632,216803,224485,225610,
chr13	102104943	102373207	NM_001271754	0	+	102220156	102368004	0	11	339,147,123,141,141,147,117,147,114,108,3359,	0,115106,122831,126694,130622,145559,239991,254162,261844,262969,264905,
chr13	102104943	102368796	NM_001271755	0	+	102105184	102368004	0	10	339,218,123,141,141,147,117,147,114,884,	0,1290,122831,126694,130622,145559,239991,254162,261844,262969,
chr13	28973180	29069265	NM_001160031	0	-	28973180	29068980	0	12	75,115,160,170,118,175,137,163,125,227,97,349,	0,6736,28115,28708,31006,32092,34775,35014,39177,67859,68477,95736,
chr13	45766987	45775175	NM_198404	0	-	45767922	45768702	0	2	1902,217,	0,7971,
chr13	78393071	78482563	NR_103853	0	+	78482563	78482563	0	7	74,173,75,51,63,1258,737,	0,9306,10091,11616,14428,14796,88755,
chr13	112911039	112927314	NR_120422	0	-	112927314	112927314	0	9	145,180,189,103,161,223,75,112,749,	0,273,2900,5197,5430,6238,14382,14752,15526,
chr14	33408458	34273382	NM_022123	0	+	33408522	34270315	0	11	114,245,77,90,175,119,194,107,148,125,4443,	0,275929,427939,620868,736958,795961,835084,839213,854644,858204,860481,
chr14	33408458	34273382	NM_173159	0	+	33408522	34270315	0	12	114,245,51,83,90,175,119,194,107,148,125,4443,	0,275929,276284,427933,620868,736958,795961,835084,839213,854644,858204,860481,
chr14	33408458	34273382	NM_001164749	0	+	33408522	34270315	0	12	114,90,245,83,90,175,119,194,107,148,125,4443,	0,116652,275929,427933,620868,736958,795961,835084,839213,854644,858204,860481,
chr14	33408458	34273382	NM_001165893	0	+	33408522	34270315	0	11	114,245,83,90,175,119,194,107,148,125,4443,	0,275929,427933,620868,736958,795961,835084,839213,854644,858204,860481,
chr14	78636715	80334633	NR_073547	0	+	80334633	80334633	0	21	302,1412,30,12,302,162,439,384,204,120,382,191,174,120,182,172,90,308,88,679,7252,	0,72018,127458,130307,474747,480792,538844,544383,633247,786869,795652,796835,797800,817649,1296848,1493405,1521800,1527257,1634739,1683166,1690666,
chr14	29896116	30174608	NR_039672	0	-	30174608	30174608	0	5	25,10,13,7,29,	0,25362,101968,102644,278463,
chr14	37147125	37641865	NM_001171170	0	-	37147688	37641555	0	11	564,58,53,182,165,108,60,67,84,49,380,	0,2741,5907,6823,33397,47649,51586,56586,135997,197035,494360,
chr14	37147125	37641865	NM_030631	0	-	37149862	37641555	0	10	2799,53,182,165,108,60,67,84,49,380,	0,5907,6823,33397,47649,51586,56586,135997,197035,494360,
chr14	46533361	46971104	NR_102702	0	+	46971104	46971104	0	4	58,116,58,595,	0,146665,147588,437148,
chr14	46533361	46971104	NR_102701	0	+	46971104	46971104	0	6	58,116,58,70,47,595,	0,146665,147588,374022,385749,437148,
chr14	47308825	47812449	NM_182830	0	-	47311133	47600947	0	17	2397,106,131,159,156,21,178,149,270,294,330,270,133,197,170,140,149,	0,6143,15401,33810,34422,37866,42421,80389,117751,195388,221626,257231,292091,304455,378398,461788,503475,
chr14	47308827	48144157	NM_001113498	0	-	47311133	48143792	0	17	2395,106,131,159,156,21,178,149,270,294,330,270,133,197,175,140,438,	0,6141,15399,33808,34420,37864,42419,80387,117749,195386,221624,257229,292089,304453,378396,461786,834892,
chr14	47527819	47812449	NR_103766	0	-	47812449	47812449	0	9	380,186,330,270,133,197,170,140,149,	0,578,2632,38237,73097,85461,159404,242794,284481,
chr14	59295005	59484046	NR_110547	0	+	59484046	59484046	0	6	268,189,80,29,120,66,	0,65855,81975,120025,180743,188975,
chr14	70510933	70655787	NM_182932	0	-	70512663	70635139	0	7	2107,276,100,125,104,1846,692,	0,4550,6791,7773,16619,122422,144162,
chr14	70510933	70655787	NM_058240	0	-	70512663	70635139	0	8	2107,276,100,116,18,104,1846,692,	0,4550,6791,7773,11579,16619,122422,144162,
chr14	70510933	70655787	NM_033262	0	-	70512663	70635139	0	8	2107,276,100,116,18,107,1846,692,	0,4550,6791,7773,11579,19606,122422,144162,
chr14	70510933	70655787	NM_183002	0	-	70512663	70635139	0	8	2107,276,100,125,18,104,1846,692,	0,4550,6791,7773,11579,16619,122422,144162,
chr14	70510933	70655787	NR_104122	0	-	70655787	70655787	0	6	2107,276,100,125,1846,692,	0,4550,6791,7773,122422,144162,
chr14	71374121	71582099	NM_014982	0	+	71374567	71576652	0	36	599,209,106,46,90,1707,133,185,91,58,218,154,33,172,111,92,110,106,93,151,142,178,109,130,59,216,254,231,101,151,231,275,206,443,141,5588,	0,39510,54821,60793,61616,69537,81162,88336,102229,104087,105580,111604,115795,118712,119367,121295,126024,126526,128660,137728,139559,140402,143247,144478,148099,150104,166140,168784,180925,181787,194585,195990,197830,201199,202047,202390,
chr14	72399785	73029462	NM_001204422	0	+	72431508	73029458	0	16	234,104,100,51,107,52,65,77,82,75,99,62,126,187,90,40,	0,31703,419017,521450,525193,526554,532680,536929,539794,541547,543664,545190,577076,585273,603108,629637,
chr14	72399785	73029462	NM_001204417	0	+	72431508	73029458	0	18	234,104,100,51,107,52,65,77,82,75,99,62,111,126,187,90,54,40,	0,31703,419017,521450,525193,526554,532680,536929,539794,541547,543664,545190,562074,577076,585273,603108,606963,629637,
chr14	72399785	73033238	NM_001204416	0	+	72431508	73029175	0	18	234,104,100,51,107,52,65,77,82,75,99,62,111,126,187,90,54,4114,	0,31703,419017,521450,525193,526554,532680,536929,539794,541547,543664,545190,562074,577076,585273,603108,606963,629339,
chr14	72398816	73033238	NM_001204423	0	+	72818823	73029175	0	16	134,100,51,107,52,65,77,82,75,99,62,111,126,187,90,4114,	0,419986,522419,526162,527523,533649,537898,540763,542516,544633,546159,563043,578045,586242,604077,630308,
chr14	72399785	73033238	NM_001204419	0	+	72431508	73029175	0	17	234,104,100,51,107,52,65,77,82,75,99,62,126,187,90,54,4114,	0,31703,419017,521450,525193,526554,532680,536929,539794,541547,543664,545190,577076,585273,603108,606963,629339,
chr14	72399785	73029462	NM_001204421	0	+	72431508	73029458	0	17	234,104,100,51,107,52,65,77,82,75,99,62,126,187,90,54,40,	0,31703,419017,521450,525193,526554,532680,536929,539794,541547,543664,545190,577076,585273,603108,606963,629637,
chr14	72399785	73033238	NM_004296	0	+	72431508	73029175	0	17	234,104,100,51,107,52,65,77,82,75,99,62,111,126,187,90,4114,	0,31703,419017,521450,525193,526554,532680,536929,539794,541547,543664,545190,562074,577076,585273,603108,629339,
chr14	72399155	73033238	NM_001204424	0	+	72431508	73029175	0	18	503,104,100,51,107,52,65,77,82,75,99,62,111,126,187,90,54,4114,	0,32333,419647,522080,525823,527184,533310,537559,540424,542177,544294,545820,562704,577706,585903,603738,607593,629969,
chr14	72399785	73029462	NM_001204418	0	+	72431508	73029458	0	17	234,104,100,51,107,52,65,77,82,75,99,62,111,126,187,90,40,	0,31703,419017,521450,525193,526554,532680,536929,539794,541547,543664,545190,562074,577076,585273,603108,629637,
chr14	72399785	73033238	NM_001204420	0	+	72431508	73029175	0	16	234,104,100,51,107,52,65,77,82,75,99,62,126,187,90,4114,	0,31703,419017,521450,525193,526554,532680,536929,539794,541547,543664,545190,577076,585273,603108,629339,
chr14	78266425	78400297	NM_001142545	0	+	78285321	78399734	0	10	88,146,84,159,159,117,150,198,194,735,	0,18885,22352,87008,99017,107720,124374,125681,131435,133137,
chr14	78266425	78400297	NM_020421	0	+	78285321	78399734	0	11	88,146,84,204,159,159,117,150,198,194,735,	0,18885,22352,58993,87008,99017,107720,124374,125681,131435,133137,
chr14	86401021	86596121	NR_110155	0	+	86596121	86596121	0	4	184,105,167,282,	0,136185,193272,194818,
chr14	90261335	90421121	NM_001284267	0	-	90263586	90420276	0	6	2333,91,102,46,96,45,	0,136549,137534,155105,158914,159741,
chr14	90261335	90420901	NM_001284269	0	-	90263586	90420701	0	6	2333,91,102,46,96,203,	0,136549,137534,155105,158914,159363,
chr14	90261335	90421121	NM_145231	0	-	90263586	90421004	0	6	2333,91,102,46,96,192,	0,136549,137534,155105,158914,159594,
chr14	92788924	92967825	NM_153648	0	+	92792273	92959972	0	17	55,111,77,75,85,104,75,26,54,143,170,205,167,115,113,66,8006,	0,3287,111331,116754,119508,120132,120819,122736,124790,126493,131319,133823,160099,164085,169084,169594,170895,
chr14	92790151	92967825	NM_153646	0	+	92790174	92959972	0	17	153,111,77,75,85,104,75,26,54,143,170,205,167,115,113,66,8006,	0,2060,110104,115527,118281,118905,119592,121509,123563,125266,130092,132596,158872,162858,167857,168367,169668,
chr14	92789536	92967825	NM_153647	0	+	92790174	92959972	0	18	73,153,111,77,75,85,104,75,26,54,86,170,205,167,115,113,66,8006,	0,615,2675,110719,116142,118896,119520,120207,122124,124178,125881,130707,133211,159487,163473,168472,168982,170283,
chr14	98391946	98444461	NR_015430	0	-	98444461	98444461	0	3	1035,275,148,	0,43663,52367,
chr14	27342338	27383949	NR_110041	0	+	27383949	27383949	0	4	162,146,127,387,	0,264,1647,41224,
chr14	66953088	66965271	NR_110307	0	+	66965271	66965271	0	9	182,97,51,78,60,142,41,59,201,	0,1789,2616,4371,5255,5682,10456,11738,11982,
chr14	66953088	66965271	NR_110308	0	+	66965271	66965271	0	10	182,153,97,51,78,79,142,41,59,201,	0,286,1789,2616,4371,5236,5682,10456,11738,11982,
chr14	66953088	66965271	NR_024338	0	+	66965271	66965271	0	11	182,153,97,51,78,60,142,89,41,59,201,	0,286,1789,2616,4371,5255,5682,6441,10456,11738,11982,
chr14	104182080	104200005	NM_024071	0	+	104182178	104199355	0	7	236,51,169,76,92,143,686,	0,11048,12002,13164,13347,16876,17239,
chr14	104182080	104200005	NM_001198953	0	+	104182178	104199355	0	8	236,51,169,76,92,54,143,686,	0,11048,12002,13164,13347,14049,16876,17239,
chr15	28000022	28344458	NM_000275	0	-	28000533	28327020	0	24	596,94,94,105,60,128,109,58,148,133,139,125,57,66,72,154,83,161,73,58,189,99,248,89,	0,90082,96505,116277,116986,171250,196907,200281,202711,211813,228468,230187,231710,234724,235699,259899,261227,263520,267624,269968,272994,277188,326771,344347,
chr15	28000020	28344458	NM_001300984	0	-	28000533	28327020	0	23	598,94,94,105,60,128,109,58,148,133,139,125,57,66,154,83,161,73,58,189,99,248,89,	0,90084,96507,116279,116988,171252,196909,200283,202713,211815,228470,230189,231712,234726,259901,261229,263522,267626,269970,272996,277190,326773,344349,
chr15	54305100	54920806	NM_001080534	0	+	54305100	54919311	0	31	2983,23,65,83,74,220,228,142,170,116,164,157,69,90,129,134,86,127,97,144,78,78,89,150,124,57,81,148,93,160,1781,	0,130114,130716,222127,224714,237322,251265,252452,280992,284908,287307,309036,319140,320864,325458,380145,402079,481705,487176,487932,494214,498850,512646,520014,533819,536732,542529,554897,609424,610892,613925,
chr15	65952956	66084631	NM_005848	0	-	65954188	66048788	0	32	1369,65,163,118,255,199,147,176,95,190,1097,132,117,142,129,207,136,134,146,219,101,176,145,59,67,239,170,70,250,333,72,284,	0,3711,3941,4726,6830,7306,9160,9394,11173,15826,29796,35747,36648,40432,41143,41686,42254,45472,54859,57159,62229,68453,68915,71023,72133,77088,78087,81096,91760,95521,100748,131391,
chr15	65952956	66084631	NM_001144823	0	-	65954188	66048788	0	33	1369,65,163,118,255,199,147,176,95,190,1097,132,117,129,142,129,207,136,134,146,219,101,176,145,59,67,239,170,70,250,333,79,284,	0,3711,3941,4726,6830,7306,9160,9394,11173,15826,29796,35747,36648,39925,40432,41143,41686,42254,45472,54859,57159,62229,68453,68915,71023,72133,77088,78087,81096,91760,95521,100741,131391,
chr15	60780482	61521502	NM_134261	0	-	60789653	61521417	0	11	9336,113,111,108,133,122,396,142,86,30,251,	0,11608,12675,14476,15251,17224,22942,26332,43482,190373,740769,
chr15	86685241	87572283	NM_152336	0	+	86686952	87572071	0	24	57,147,132,94,38,209,166,68,117,581,84,87,149,88,145,154,181,130,132,177,63,164,102,228,	0,1688,12419,16922,82903,105660,114842,115953,120767,122247,124363,124979,127908,129608,137628,153244,255355,380799,403991,412350,414212,532262,845976,886814,
chr15	20613649	20711433	NR_036432	0	-	20711433	20711433	0	26	333,143,144,139,231,197,148,169,151,193,188,192,152,143,171,134,196,128,133,215,151,104,171,176,103,73,	0,22696,27452,28897,30195,30530,31111,32077,34974,35830,37462,43971,44954,45223,45443,46143,48908,49196,49430,49836,52795,53946,54434,57798,96994,97711,
chr15	22278031	22371088	NR_015416	0	+	22371088	22371088	0	11	71,158,109,95,389,96,89,204,53,245,91,	0,2774,11585,40845,54356,68640,69240,69551,90515,90776,92966,
chr15	22278030	22383564	NR_110480	0	+	22383564	22383564	0	9	72,158,109,95,96,89,204,279,263,	0,2775,11586,40846,68641,69241,69552,104433,105271,
chr15	43699411	43802707	NM_005657	0	-	43699580	43784658	0	28	357,146,200,95,216,216,192,431,150,272,153,484,93,58,204,120,1327,209,95,130,167,130,159,128,85,94,185,140,	0,729,1683,2433,5905,8380,9011,13091,13811,14641,20802,24980,31110,34312,39173,40152,48678,62644,67459,68351,70379,72183,72645,73681,84455,84788,85070,103156,
chr15	43699411	43785354	NM_001141980	0	-	43699580	43785241	0	28	357,146,200,95,216,216,192,431,150,272,153,484,93,58,204,120,1327,209,95,130,167,130,159,128,85,94,185,120,	0,729,1683,2433,5905,8380,9011,13091,13811,14641,20802,24980,31110,34312,39173,40152,48678,62644,67459,68351,70379,72183,72645,73681,84455,84788,85070,85823,
chr15	43675287	43894832	NR_046489	0	+	43894832	43894832	0	5	13,3,12,6,46,	0,43,5704,8126,219499,
chr15	43699411	43785354	NM_001141979	0	-	43699580	43785241	0	28	357,146,200,95,210,216,192,431,150,272,153,484,93,58,204,120,1327,209,95,130,167,130,159,128,85,94,185,120,	0,729,1683,2433,5905,8380,9011,13091,13811,14641,20802,24980,31110,34312,39173,40152,48678,62644,67459,68351,70379,72183,72645,73681,84455,84788,85070,85823,
chr15	44162958	44487492	NM_001286491	0	-	44166082	44194398	0	15	3702,107,69,75,92,64,88,124,98,105,303,79,43,105,342,	0,12942,13966,14920,17414,18048,31414,35067,39121,46964,48217,48698,49006,53444,324192,
chr15	44162958	44487492	NM_032892	0	-	44166082	44487252	0	14	3702,107,69,75,92,64,89,88,124,98,79,43,105,342,	0,12942,13966,14920,17414,18048,21220,31414,35067,39121,48698,49006,53444,324192,
chr15	44162958	44487492	NR_104455	0	-	44487492	44487492	0	15	3702,107,69,88,92,64,89,88,124,98,303,79,43,105,342,	0,12942,13966,14907,17414,18048,21220,31414,35067,39121,48217,48698,49006,53444,324192,
chr15	44162958	44486644	NM_001286490	0	-	44166089	44211718	0	16	3179,344,107,69,75,92,49,89,88,124,98,79,43,105,72,220,	0,3358,12942,13966,14920,17414,18063,21220,31414,35067,39121,48698,49006,53444,230698,323466,
chr15	47476402	48066420	NM_001198999	0	+	48051995	48063982	0	20	213,80,72,32,163,112,61,63,102,91,120,89,218,132,156,174,141,78,101,3727,	0,228187,286268,416659,575539,576098,576772,576952,577124,577455,577994,578810,579644,579968,580432,580677,581663,581899,582371,586291,
chr15	49620591	49913118	NM_152647	0	-	49620764	49907368	0	16	281,70,78,161,98,138,127,102,99,105,36,68,232,54,123,222,	0,3385,7024,39053,42907,179816,213285,239850,246616,248346,249234,259621,261381,282820,286726,292305,
chr15	56119116	56285944	NM_006154	0	-	56122094	56285753	0	29	3081,73,97,108,60,61,74,96,71,122,230,66,59,55,81,201,120,66,168,118,167,103,62,51,54,39,79,74,236,	0,3595,6089,7119,7308,10870,11188,11590,13528,13687,15015,20050,21453,21602,21887,23623,25505,29212,33488,33742,35994,42660,45496,47039,97727,124457,124592,139554,166592,
chr15	76640526	77176217	NM_020843	0	-	76640973	77176158	0	31	551,52,192,150,238,156,233,124,116,127,66,137,108,153,82,143,156,141,112,118,76,171,213,263,161,117,101,198,71,118,65,	0,3051,5763,27976,33192,56338,85892,123026,156673,225972,273578,317467,353572,354664,357717,380409,385043,405622,416775,417151,417377,418732,423556,426669,447094,452062,456347,493548,509623,514230,535626,
chr15	76640526	77154285	NM_001145923	0	-	76640973	77085607	0	32	551,52,192,150,238,156,233,124,116,127,66,137,108,153,82,143,156,141,112,118,76,171,213,263,159,161,117,101,198,67,71,100,	0,3051,5763,27976,33192,56338,85892,123026,156673,225972,273578,317467,353572,354664,357717,380409,385043,405622,416775,417151,417377,418732,423556,426669,445047,447094,452062,456347,493548,507624,509623,513659,
chr15	79484048	79576287	NR_038997	0	-	79576287	79576287	0	2	396,297,	0,91942,
chr15	84322837	84708593	NM_207517	0	+	84324513	84706558	0	30	191,102,120,128,46,237,127,75,158,112,139,51,205,148,85,287,130,193,180,154,1072,128,129,183,117,184,199,98,215,2142,	0,1643,50303,119437,150564,165725,184003,204680,216716,231015,236023,237243,238598,243772,245561,259006,269818,288510,288817,316398,328187,334605,337000,360456,362297,367324,371152,377249,382687,383614,
chr15	84322837	84708593	NM_001301110	0	+	84324513	84706577	0	30	191,102,120,128,46,237,127,75,158,112,139,51,205,148,85,287,130,193,180,154,1072,128,129,183,117,184,199,98,232,2079,	0,1643,50303,119437,150564,165725,184003,204680,216716,231015,236023,237243,238598,243772,245561,259006,269818,288510,288817,316398,328187,334605,337000,360456,362297,367324,371152,377249,382687,383677,
chr15	90931472	91045475	NM_003870	0	+	90931573	91043340	0	38	156,100,157,78,77,68,114,179,85,164,85,164,161,125,164,91,168,143,171,84,72,70,209,156,164,225,141,85,233,133,103,136,88,213,167,123,109,2249,	0,2533,37869,41348,45478,51091,52261,53265,55153,60332,61318,64534,64891,66187,67911,77760,78028,79209,84599,85474,85655,85823,86244,88422,88826,89424,93719,93956,95120,95979,97789,98713,99254,103092,104304,106472,108991,111754,
chr15	94443929	94517161	NR_120322	0	+	94517161	94517161	0	4	78,118,102,473,	0,5471,68893,72759,
chr15	94448633	94651167	NR_120320	0	-	94651167	94651167	0	9	916,86,157,249,411,129,84,1081,60,	0,42092,43660,57279,69591,77488,96271,176870,202474,
chr15	94443929	94527379	NR_120323	0	+	94527379	94527379	0	3	78,118,365,	0,5471,83085,
chr15	96670588	96870347	NR_125738	0	-	96870347	96870347	0	5	54,241,43,154,163,	0,4462,63992,163270,199596,
chr15	96833672	96870590	NR_102744	0	-	96870590	96870590	0	2	340,163,	0,36755,
chr15	96809615	96870590	NR_102743	0	-	96870590	96870590	0	8	203,149,96,158,134,92,154,163,	0,3461,5316,16445,18939,22277,24243,60812,
chr15	98285845	98417659	NR_024172	0	-	98417659	98417659	0	3	868,172,477,	0,15874,131337,
chr15	98285845	98417659	NR_024173	0	-	98417659	98417659	0	2	868,477,	0,131337,
chr15	97913600	98065041	NR_120324	0	-	98065041	98065041	0	5	971,84,302,138,231,	0,27286,57280,144916,151210,
chr15	22303211	22383564	NR_110481	0	+	22383564	22383564	0	7	71,95,96,89,204,279,263,	0,15665,43460,44060,44371,79252,80090,
chr15	48010685	48066420	NM_153616	0	+	48051995	48063982	0	17	385,163,112,61,63,102,91,120,89,218,132,156,174,141,78,62,3727,	0,41256,41815,42489,42669,42841,43172,43711,44527,45361,45685,46149,46394,47380,47616,48127,52008,
chr15	48010685	48057677	NM_024966	0	+	48051995	48057257	0	13	385,163,112,61,63,102,91,120,89,218,132,156,598,	0,41256,41815,42489,42669,42841,43172,43711,44527,45361,45685,46149,46394,
chr15	48010685	48066420	NM_020858	0	+	48051995	48063982	0	17	385,163,112,61,63,102,91,120,89,218,132,156,174,141,78,101,3727,	0,41256,41815,42489,42669,42841,43172,43711,44527,45361,45685,46149,46394,47380,47616,48088,52008,
chr15	48010685	48066420	NM_153617	0	+	48051995	48063982	0	18	385,163,112,61,63,102,91,120,89,218,132,156,174,141,78,62,57,3727,	0,41256,41815,42489,42669,42841,43172,43711,44527,45361,45685,46149,46394,47380,47616,48127,48548,52008,
chr15	48010685	48066420	NM_153618	0	+	48051995	48063982	0	19	385,163,112,61,63,102,91,120,89,218,132,156,174,141,78,62,57,168,3727,	0,41256,41815,42489,42669,42841,43172,43711,44527,45361,45685,46149,46394,47380,47616,48127,48548,50092,52008,
chr15	48010685	48066420	NM_153619	0	+	48051995	48062744	0	18	385,163,112,61,63,102,91,120,89,218,132,156,174,141,78,62,35,3727,	0,41256,41815,42489,42669,42841,43172,43711,44527,45361,45685,46149,46394,47380,47616,48127,50092,52008,
chr15	56119116	56209329	NM_001284338	0	-	56122094	56209029	0	25	3081,73,97,108,60,61,74,96,71,122,230,66,59,55,81,201,120,66,168,118,167,103,62,51,1848,	0,3595,6089,7119,7308,10870,11188,11590,13528,13687,15015,20050,21453,21602,21887,23623,25505,29212,33488,33742,35994,42660,45496,47039,88365,
chr15	56119116	56209329	NM_001284340	0	-	56122094	56209029	0	24	3081,73,97,108,60,61,74,96,71,122,230,66,59,55,81,201,120,66,168,118,167,103,62,1848,	0,3595,6089,7119,7308,10870,11188,11590,13528,13687,15015,20050,21453,21602,21887,23623,25505,29212,33488,33742,35994,42660,45496,88365,
chr15	56119116	56209329	NM_001284339	0	-	56122094	56209029	0	25	3081,73,97,108,60,61,74,96,71,122,230,66,59,55,81,201,120,66,168,118,119,103,62,51,1848,	0,3595,6089,7119,7308,10870,11188,11590,13528,13687,15015,20050,21453,21602,21887,23623,25505,29212,33488,33742,35994,42660,45496,47039,88365,
chr15	56119116	56209329	NM_198400	0	-	56122094	56209029	0	22	3081,73,97,108,60,61,74,96,71,122,230,66,59,55,81,201,120,66,168,118,167,1848,	0,3595,6089,7119,7308,10870,11188,11590,13528,13687,15015,20050,21453,21602,21887,23623,25505,29212,33488,33742,35994,88365,
chr15	56119116	56209329	NR_104302	0	-	56209329	56209329	0	21	3081,73,97,108,74,96,71,122,230,66,59,55,81,201,120,66,168,118,167,103,1848,	0,3595,6089,7119,11188,11590,13528,13687,15015,20050,21453,21602,21887,23623,25505,29212,33488,33742,35994,42660,88365,
chr15	65822826	65870693	NM_016395	0	+	65822969	65868717	0	11	230,43,74,165,52,111,128,113,107,132,2053,	0,21187,24398,26250,28191,32285,33726,39602,41059,41746,45814,
chr15	78799905	78829715	NM_001083612	0	+	78805430	78829643	0	5	108,342,140,184,74,	0,5520,7404,19816,29736,
chr15	78799905	78826012	NM_001013619	0	+	78805430	78826012	0	5	108,342,140,184,461,	0,5520,7404,19816,25646,
chr15	80487820	80544603	NR_120317	0	-	80544603	80544603	0	3	6536,152,255,	0,8110,56528,
chr15	92937139	93011958	NM_006011	0	+	92937294	93007615	0	6	253,63,129,258,294,4629,	0,36139,40337,44443,50726,70190,
chr16	6823809	7763340	NM_001142334	0	+	7102072	7760747	0	14	205,42,243,144,54,93,61,54,81,133,40,65,76,2716,	0,278248,744339,805969,813439,821741,823563,833477,856795,880007,891121,902966,935248,936815,
chr16	6069131	7763340	NM_001142333	0	+	7102072	7760747	0	15	862,63,48,42,243,144,54,93,61,54,133,40,65,76,2716,	0,297864,635472,1032926,1499017,1560647,1568117,1576419,1578241,1588155,1634685,1645799,1657644,1689926,1691493,
chr16	6069131	7763340	NM_018723	0	+	7102072	7760747	0	16	862,63,48,42,243,144,54,93,61,54,81,133,40,65,76,2716,	0,297864,635472,1032926,1499017,1560647,1568117,1576419,1578241,1588155,1611473,1634685,1645799,1657644,1689926,1691493,
chr16	23847299	24231932	NM_002738	0	+	23847496	24226137	0	17	370,32,83,112,129,157,135,97,147,174,92,63,139,81,108,141,5954,	0,1396,152529,196157,199440,256812,258184,276994,287856,318705,336291,338539,344811,349132,349481,355111,378679,
chr16	23847299	24231932	NM_212535	0	+	23847496	24231434	0	17	370,32,83,112,129,157,135,97,147,174,92,63,139,81,108,141,651,	0,1396,152529,196157,199440,256812,258184,276994,287856,318705,336291,338539,344811,349132,349481,355111,383982,
chr16	82660398	83830215	NM_001257	0	+	82660697	83828635	0	14	344,112,209,117,153,145,179,141,183,254,143,234,219,1588,	0,231568,405216,498591,590551,718068,859683,975660,1043996,1051414,1121314,1153174,1156460,1168229,
chr16	82660398	83214630	NM_001220491	0	+	82660697	83214564	0	5	344,112,209,117,156,	0,231568,405216,498591,554076,
chr16	82660398	83830215	NM_001220490	0	+	83378592	83828635	0	13	344,112,117,153,145,179,141,183,254,143,234,219,1588,	0,231568,498591,590551,718068,859683,975660,1043996,1051414,1121314,1153174,1156460,1168229,
chr16	82660398	83214630	NM_001220492	0	+	82660697	83205171	0	6	344,112,209,117,46,158,	0,231568,405216,498591,544728,554074,
chr16	82660398	83830215	NM_001220489	0	+	82660697	83828635	0	13	344,112,209,153,145,179,141,183,254,143,234,219,1588,	0,231568,405216,590551,718068,859683,975660,1043996,1051414,1121314,1153174,1156460,1168229,
chr16	78133309	79246564	NM_016373	0	+	78133675	79245693	0	9	473,65,58,179,107,89,186,265,1060,	0,9010,10365,15563,64770,287447,325457,333075,1112195,
chr16	82660398	83830215	NM_001220488	0	+	82660662	83828635	0	15	344,106,112,209,117,153,145,179,141,183,254,143,234,219,1588,	0,12566,231568,405216,498591,590551,718068,859683,975660,1043996,1051414,1121314,1153174,1156460,1168229,
chr16	78133309	79246564	NM_001291997	0	+	78148981	79245693	0	8	473,58,179,107,89,186,265,1060,	0,10365,15563,64770,287447,325457,333075,1112195,
chr16	7382750	7763340	NM_145892	0	+	7383002	7760747	0	13	339,243,144,54,93,61,54,81,133,43,65,76,2638,	0,185398,247028,254498,262800,264622,274536,297854,321066,338808,344025,376307,377952,
chr16	7382750	7763340	NM_145891	0	+	7383002	7760747	0	13	339,243,144,54,93,61,54,81,133,43,65,76,2716,	0,185398,247028,254498,262800,264622,274536,297854,321066,338808,344025,376307,377874,
chr16	7382750	7763340	NM_145893	0	+	7383002	7760625	0	14	339,243,144,54,93,61,54,81,133,43,65,53,76,2716,	0,185398,247028,254498,262800,264622,274536,297854,321066,338808,344025,360566,376307,377874,
chr16	9847261	10275924	NM_001134408	0	-	9857211	10274268	0	14	10024,1177,239,188,161,230,126,154,169,206,115,593,432,191,	0,10367,15446,44872,68859,76018,80700,87242,87531,96351,137581,184554,426593,428472,
chr16	9847261	10276263	NM_001134407	0	-	9857005	10274268	0	13	11544,239,188,161,230,126,154,169,206,115,593,432,530,	0,15446,44872,68859,76018,80700,87242,87531,96351,137581,184554,426593,428472,
chr16	9847261	10276611	NM_000833	0	-	9857005	10274268	0	14	11544,239,188,161,230,126,154,169,206,115,593,432,191,101,	0,15446,44872,68859,76018,80700,87242,87531,96351,137581,184554,426593,428472,429249,
chr16	19566736	19712485	NM_020314	0	+	19566784	19711798	0	31	332,100,168,123,25,77,129,85,60,97,48,94,78,123,47,112,117,54,81,63,86,81,64,99,78,115,140,166,119,147,786,	0,9436,14009,17704,19683,23637,26110,36375,46249,52763,53559,54907,60699,61271,70762,72279,73222,74352,77677,82179,84600,86981,89471,92369,94967,96561,113745,126810,135938,144087,144963,
chr16	19566736	19712485	NM_001300743	0	+	19566784	19711798	0	28	332,100,168,123,25,77,129,85,60,97,48,94,47,112,117,54,81,63,86,81,64,99,115,140,166,119,147,786,	0,9436,14009,17704,19683,23637,26110,36375,46249,52763,53559,54907,70762,72279,73222,74352,77677,82179,84600,86981,89471,92369,96561,113745,126810,135938,144087,144963,
chr16	20043042	20085100	NM_001002911	0	-	20043056	20084938	0	2	949,289,	0,41769,
chr16	25703346	26149009	NM_006040	0	+	25703738	26147569	0	2	1126,2077,	0,443586,
chr16	53737874	54148379	NM_001080432	0	+	53738096	54145827	0	9	267,78,628,144,80,144,120,125,2706,	0,106177,121901,140192,169823,175881,184869,230022,407799,
chr16	70841286	71264625	NM_001270974	0	-	70841482	71220798	0	86	679,225,231,151,164,213,220,278,159,199,170,222,208,148,166,139,213,208,98,161,219,143,288,103,190,152,236,205,118,239,169,100,100,199,173,160,120,183,209,219,627,163,142,184,138,215,174,174,180,169,240,150,192,128,137,134,128,178,138,210,120,79,141,314,144,144,274,239,153,165,136,101,236,68,224,119,100,184,202,125,200,135,120,126,158,161,	0,2399,10958,19877,20882,22234,25464,26503,28292,30306,32680,42342,43064,47744,50321,52684,53305,54664,55701,58785,61186,64653,66921,67433,71913,72221,75276,76536,82203,84262,84977,87065,88597,93620,96241,96521,99988,100868,101269,110827,113207,128568,131230,134252,136428,145037,147991,152263,154575,157344,163136,165959,166445,166789,167150,167752,171530,174007,177801,180540,181009,183934,184686,…
chr16	77316024	77469011	NM_199355	0	-	77317852	77468592	0	23	1944,148,213,183,205,127,142,245,124,131,173,149,96,154,138,106,160,84,194,283,317,88,509,	0,7136,9138,10948,12795,15161,18135,37721,38951,40208,43738,53628,59576,71605,73812,77190,79977,81674,82060,85313,149167,152290,152478,
chr16	77822460	78014004	NM_020927	0	+	77822579	78011592	0	9	352,130,216,143,104,56,195,84,2511,	0,28357,36682,74184,87806,90605,96044,183286,189033,
chr16	78133309	78312616	NM_130791	0	+	78133675	78312553	0	6	473,65,58,179,107,117,	0,9010,10365,15563,64770,179190,
chr16	78133309	78312616	NR_120436	0	+	78312616	78312616	0	6	587,65,58,179,107,117,	0,9010,10365,15563,64770,179190,
chr16	9185536	9213555	NM_014117	0	+	9185901	9210769	0	4	591,81,276,3031,	0,1241,11304,24988,
chr16	22729602	22803363	NR_037517	0	-	22803363	22803363	0	4	38,16,9,21,	0,709,60282,73740,
chr16	22729602	22803362	NR_030385	0	+	22803362	22803362	0	4	38,16,9,20,	0,709,60282,73740,
chr16	31885078	31928629	NM_003414	0	+	31885287	31927802	0	4	212,127,96,2833,	0,10740,11403,40718,
chr16	31885078	31928629	NM_001265588	0	+	31895911	31927802	0	5	212,151,127,96,2833,	0,1394,10740,11403,40718,
chr16	31885078	31928629	NR_049749	0	+	31928629	31928629	0	5	212,127,96,44,2833,	0,10740,11403,16449,40718,
chr16	85170755	85183049	NR_033984	0	+	85183049	85183049	0	3	60,124,1821,	0,6668,10473,
chr17	31340105	32483825	NM_001094	0	-	31340982	32483551	0	10	979,69,80,92,154,57,151,128,151,829,	0,2883,4517,8131,10773,12838,15154,75775,98829,1142891,
chr17	54230835	54560007	NM_153228	0	+	54230870	54559908	0	17	56,41,135,202,211,195,114,98,91,108,100,133,117,216,167,151,291,	0,74442,172746,197291,200361,219171,221126,286852,289368,295604,303386,303782,304388,312881,324013,327193,328881,
chr17	63631657	64187987	NM_001302891	0	-	63632088	64179417	0	25	435,65,102,90,150,63,231,183,108,136,80,60,93,130,155,144,119,100,87,78,94,173,191,114,211,	0,1584,5424,53589,107528,115122,216264,266612,292042,325923,370150,391961,392773,393583,394329,418196,427423,431238,434375,494206,497130,539504,541290,547654,556119,
chr17	63631657	64187987	NM_145036	0	-	63632088	64179417	0	27	435,65,102,90,150,63,231,183,108,136,80,60,93,130,155,144,119,100,87,78,48,78,94,173,191,114,211,	0,1584,5424,53589,107528,115122,216264,266612,292042,325923,370150,391961,392773,393583,394329,418196,427423,431238,434375,460711,461045,494206,497130,539504,541290,547654,556119,
chr17	63631657	64188249	NM_001199165	0	-	63632088	64179417	0	27	435,65,102,90,150,63,231,183,108,136,80,60,93,130,155,144,119,100,87,78,48,78,94,173,191,114,135,	0,1584,5424,53589,107528,115122,216264,266612,292042,325923,370150,391961,392773,393583,394329,418196,427423,431238,434375,460711,461045,494206,497130,539504,541290,547654,556457,
chr17	10204182	10276322	NM_003802	0	-	10204267	10267847	0	41	100,135,96,105,171,126,204,309,125,166,184,197,119,127,390,91,146,177,243,256,137,124,118,88,74,310,171,150,119,139,104,99,64,93,112,28,157,144,216,51,27,	0,703,2330,2528,5593,6073,8368,8656,10237,11045,11708,12292,14827,15033,17924,19287,19485,20666,23156,27000,29521,31233,32208,39284,39462,42934,44336,44601,45814,49690,53814,54029,54218,56869,59094,59295,61252,61494,63461,70343,72113,
chr17	11144739	11467380	NM_001173462	0	+	11144739	11461621	0	5	638,161,96,153,6310,	0,21943,137991,314317,316331,
chr17	11144739	11467380	NM_001173461	0	+	11144739	11461621	0	4	638,161,153,6310,	0,21943,314317,316331,
chr17	11144739	11467380	NM_207386	0	+	11144739	11461621	0	6	638,161,96,57,153,6310,	0,21943,137991,310473,314317,316331,
chr17	49707673	50236132	NM_020178	0	-	49708944	50235146	0	9	1294,175,155,73,96,186,143,75,1047,	0,3163,5542,18869,23328,117319,300676,442005,527412,
chr17	49707673	50237377	NM_001082534	0	-	49708944	50235146	0	10	1294,175,155,73,96,186,143,75,644,94,	0,3163,5542,18869,23328,117319,300676,442005,527412,529610,
chr17	49707673	50237161	NM_001082533	0	-	49708944	50235146	0	10	1294,175,155,73,96,186,143,75,644,529,	0,3163,5542,18869,23328,117319,300676,442005,527412,528959,
chr17	71330522	71640227	NM_001144952	0	-	71334725	71640227	0	45	4557,127,139,141,165,126,162,138,187,116,102,57,136,71,104,202,195,99,190,116,238,151,110,122,192,99,196,116,182,141,148,137,177,103,168,117,195,84,191,112,134,148,107,160,64,	0,14215,15853,16266,18089,23695,27300,30874,34023,44793,45064,46510,49492,51463,52061,53452,55903,57056,59176,59825,60771,63651,63936,64784,66636,67270,67562,80260,81427,84782,87903,89002,89532,96127,97118,99348,101066,103355,103580,106428,113231,121522,137728,173054,309641,
chr17	21030240	21095285	NM_015510	0	+	21030284	21094466	0	7	64,179,110,217,93,153,1025,	0,45090,51305,56666,57443,61783,64020,
chr17	33762114	33775856	NM_144682	0	-	33767613	33772699	0	6	6271,724,132,1079,147,116,	0,6467,8693,9519,12172,13626,
chr17	34900736	34946276	NM_024835	0	+	34901573	34945841	0	14	210,199,81,254,99,114,204,175,195,151,126,149,249,639,	0,731,9924,12186,15876,22765,33676,34938,37037,40993,41533,41743,42690,44901,
chr17	55055467	55084129	NM_021626	0	+	55055520	55083596	0	13	129,149,90,156,75,73,38,129,94,114,138,164,596,	0,2975,7271,9588,10109,12992,16874,17400,18855,20278,22748,23911,28066,
chr17	68071365	68131746	NM_018658	0	+	68127104	68129485	0	5	166,109,81,97,3611,	0,25433,33076,55654,56770,
chr17	68100985	68131746	NM_001291624	0	+	68128228	68129485	0	4	231,97,128,3611,	0,26034,26508,27150,
chr17	68100985	68131746	NM_001291623	0	+	68127104	68129485	0	3	231,97,3611,	0,26034,27150,
chr17	68071365	68131746	NM_170741	0	+	68127104	68129485	0	4	166,109,97,3611,	0,25433,55654,56770,
chr17	68100985	68131746	NM_001291625	0	+	68128228	68129485	0	5	231,81,97,128,3611,	0,3456,26034,26508,27150,
chr17	68071365	68131746	NM_001270422	0	+	68128228	68129485	0	6	166,109,81,97,128,3611,	0,25433,33076,55654,56128,56770,
chr17	68071365	68131746	NM_001291622	0	+	68127104	68129485	0	6	166,109,81,82,97,3611,	0,25433,33076,35136,55654,56770,
chr17	68100985	68131746	NM_170742	0	+	68127104	68129485	0	4	231,81,97,3611,	0,3456,26034,27150,
chr18	67068283	67516322	NM_152721	0	+	67068480	67508619	0	8	263,108,115,120,190,139,118,7843,	0,163439,198336,276686,297356,337917,356708,440196,
chr18	7567313	8406859	NM_002845	0	+	7567816	8406160	0	31	576,123,272,79,116,175,294,309,110,202,103,274,37,133,152,75,188,88,77,37,98,117,155,136,150,174,132,126,164,136,753,	0,206833,320790,339189,359252,381865,387805,502370,509139,518355,521433,546170,547475,576331,676742,680529,685911,729052,747465,751862,776107,803574,808730,809146,810949,811851,812980,817245,819756,827160,838793,
chr18	7567313	8406859	NM_001105244	0	+	7567816	8406160	0	33	576,123,272,79,116,175,294,309,110,202,103,274,37,133,152,75,27,12,188,88,77,37,98,117,155,136,150,174,132,126,164,136,753,	0,206833,320790,339189,359252,381865,387805,502370,509139,518355,521433,546170,547475,576331,676742,680529,680834,685172,685911,729052,747465,751862,776107,803574,808730,809146,810949,811851,812980,817245,819756,827160,838793,
chr18	49866541	51062273	NM_005215	0	+	49867157	51057023	0	29	707,321,285,151,137,155,121,157,155,149,139,50,142,111,195,96,233,139,108,195,33,66,163,227,117,162,213,143,5340,	0,411882,565872,583535,585062,723133,725874,817184,838790,865044,867507,875376,965406,981875,999541,1045871,1051483,1057136,1062614,1070280,1075952,1094972,1110328,1119060,1127722,1146625,1159126,1186445,1190392,
chr18	41903399	42111662	NR_110792	0	-	42111662	42111662	0	5	1170,277,236,144,242,	0,1717,2812,194790,208021,
chr18	5954704	6414910	NM_173464	0	-	5956218	6311624	0	20	1682,63,170,27,71,174,103,115,111,86,77,155,92,136,105,92,55,103,59,111,	0,5388,14687,92022,126175,138649,183488,217122,258443,261044,283258,285012,286652,288588,289778,309241,347197,356848,357292,460095,
chr18	3496029	4455266	NM_004746	0	-	3499182	3880068	0	13	3363,153,92,422,92,374,241,178,215,1029,86,108,261,	0,6461,12538,38162,71458,85843,233105,246305,318029,383082,509086,655150,958976,
chr18	3502142	4455266	NM_001242761	0	-	3502424	3880068	0	12	501,92,422,92,374,241,178,215,1029,86,108,261,	0,6425,32049,65345,79730,226992,240192,311916,376969,502973,649037,952863,
chr18	31431063	31803515	NM_003787	0	-	31432805	31803217	0	11	1936,181,114,192,180,284,133,113,112,150,562,	0,32144,91965,106226,107139,168218,242365,252947,253949,278771,371890,
chr18	31431063	31802434	NM_001282527	0	-	31432805	31685073	0	11	1936,181,114,180,284,133,113,112,41,150,451,	0,32144,91965,107139,168218,242365,252947,253949,277749,278771,370920,
chr18	31431063	31803515	NM_001198548	0	-	31432805	31803217	0	9	1936,181,180,284,133,113,112,150,562,	0,32144,107139,168218,242365,252947,253949,278771,371890,
chr18	31431063	31802434	NM_001198547	0	-	31432805	31802025	0	11	1936,181,114,192,180,284,133,113,112,150,451,	0,32144,91965,106226,107139,168218,242365,252947,253949,278771,370920,
chr18	31431063	31803515	NM_001198546	0	-	31432805	31803217	0	10	1936,181,114,180,284,133,113,112,150,562,	0,32144,91965,107139,168218,242365,252947,253949,278771,371890,
chr18	39766632	40271389	NR_046174	0	+	40271389	40271389	0	10	95,163,144,220,167,83,399,120,85,373,	0,25696,39296,148416,267264,268239,388125,492180,495562,504384,
chr18	39766632	39917261	NR_046458	0	+	39917261	39917261	0	5	95,163,144,220,139,	0,25696,39296,148416,150490,
chr18	39766632	40113317	NR_046454	0	+	40113317	40113317	0	7	95,163,144,167,83,51,234,	0,25696,39296,267264,268239,329451,346451,
chr18	39766632	40042148	NR_046457	0	+	40042148	40042148	0	7	95,163,144,91,167,83,349,	0,25696,39296,102836,267264,268239,275167,
chr18	39766632	40039640	NR_046456	0	+	40039640	40039640	0	8	95,163,144,91,220,167,83,2413,	0,25696,39296,102836,148416,267264,268239,270595,
chr18	39766632	40098918	NR_046455	0	+	40098918	40098918	0	5	95,144,167,83,2835,	0,39296,267264,268239,329451,
chr18	54318615	54697036	NM_052834	0	+	54339746	54694438	0	27	192,178,107,79,175,77,120,146,103,142,249,221,196,215,770,89,119,124,114,222,187,118,150,83,100,105,2802,	0,21112,27947,29928,31294,34571,35470,39831,40330,43234,43565,44857,66579,79998,105198,107480,128046,130148,164646,228559,272537,284403,287148,287926,311045,369360,375619,
chr18	54318615	54697036	NM_015285	0	+	54339746	54694438	0	28	192,178,107,79,175,77,120,146,103,142,249,221,196,215,770,89,99,119,124,114,222,187,118,150,83,100,105,2802,	0,21112,27947,29928,31294,34571,35470,39831,40330,43234,43565,44857,66579,79998,105198,107480,125397,128046,130148,164646,228559,272537,284403,287148,287926,311045,369360,375619,
chr18	61771324	62090827	NR_033881	0	+	62090827	62090827	0	10	145,55,93,98,189,138,79,180,75,661,	0,23294,145211,183705,189837,303031,308215,311842,318640,318842,
chr18	14748238	14852737	NM_001145029	0	+	14748418	14852479	0	36	401,115,174,107,138,65,405,31,73,91,62,88,29,73,62,91,29,73,29,73,29,73,62,91,29,73,31,73,79,62,91,29,73,214,169,1230,	0,4326,4599,6659,9575,12314,15446,21103,23916,29745,31720,34287,36096,36223,38799,43161,47981,48103,49421,49542,50861,50983,53977,55494,74243,74365,80038,83143,88971,89375,92348,94657,94784,100476,101974,103269,
chr18	22641887	22932214	NM_015461	0	-	22642675	22930910	0	8	818,116,132,85,3353,180,41,246,	0,27541,30026,133236,162421,260084,288983,290081,
chr18	23713815	23773319	NM_144662	0	+	23713929	23772375	0	7	216,127,143,123,120,63,1037,	0,10707,17988,24270,44978,45216,58467,
chr18	23713815	23773319	NM_001025096	0	+	23713929	23772375	0	7	216,127,125,123,120,63,1037,	0,10707,18006,24270,44978,45216,58467,
chr18	23713815	23773319	NM_001025097	0	+	23713929	23772375	0	7	216,13,125,123,120,63,1037,	0,10707,18006,24270,44978,45216,58467,
chr18	36786887	37331959	NR_024391	0	-	37331959	37331959	0	4	1866,158,32,91,	0,328534,544405,544981,
chr18	42260862	42648475	NM_015559	0	+	42281311	42643663	0	6	124,658,54,3460,171,5432,	0,20277,188332,268983,357587,382181,
chr18	42260137	42457379	NM_001130110	0	+	42281311	42456718	0	4	223,658,54,850,	0,21002,189057,196392,
chr18	48918411	49088839	NR_040074	0	+	49088839	49088839	0	3	216,294,1289,	0,168551,169139,
chr18	57098170	57364644	NM_133459	0	-	57103139	57364574	0	11	5203,36,36,140,121,101,153,135,53,81,201,	0,7172,8604,8738,17044,23912,35800,38534,49247,265690,266273,
chr18	66465316	66722426	NM_024781	0	+	66504000	66721374	0	8	102,621,221,109,117,210,171,1160,	0,38669,40626,48233,76589,99139,212854,255950,
chr18	66382490	66722426	NM_001093729	0	+	66504000	66721374	0	10	108,67,33,621,221,109,117,210,171,1160,	0,1274,19480,121495,123452,131059,159415,181965,295680,338776,
chr18	71920526	71959251	NM_001190807	0	-	71920818	71959110	0	4	374,35,129,270,	0,2449,10057,38455,
chr18	71920526	71959251	NM_148923	0	-	71920818	71959110	0	5	374,35,30,129,270,	0,2449,7623,10057,38455,
chr18	71920526	71959251	NM_001914	0	-	71924079	71959110	0	6	374,35,24,30,129,270,	0,2449,3538,7623,10057,38455,
chr18	11488568	11506982	NR_110779	0	+	11506982	11506982	0	4	26,89,105,227,	0,264,17962,18187,
chr18	11490046	11506982	NR_110778	0	+	11506982	11506982	0	3	194,105,227,	0,16484,16709,
chr18	34374068	34409179	NM_015476	0	-	34376767	34408730	0	7	2945,161,114,129,88,80,534,	0,4343,6092,11268,13741,24788,34577,
chr18	34366446	34409179	NM_001271955	0	-	34367031	34408730	0	5	596,129,88,80,534,	0,18890,21363,32410,42199,
chr18	34359987	34409179	NM_001271956	0	-	34360109	34408730	0	7	164,161,114,129,88,80,534,	0,18424,20173,25349,27822,38869,48658,
chr18	34374068	34409179	NM_001271949	0	-	34376767	34408730	0	7	2945,161,114,24,88,80,534,	0,4343,6092,11268,13741,24788,34577,
chr18	34377980	34409179	NM_001271954	0	-	34378384	34408730	0	6	592,114,129,88,80,534,	0,2180,7356,9829,20876,30665,
chr18	34366752	34409179	NM_001271953	0	-	34366906	34408730	0	7	193,161,114,129,88,80,534,	0,11659,13408,18584,21057,32104,41893,
chr18	34377980	34409179	NM_001271952	0	-	34378384	34398877	0	7	592,114,129,88,80,69,534,	0,2180,7356,9829,20876,25785,30665,
chr18	34366446	34409179	NM_001271951	0	-	34366784	34408730	0	7	596,161,114,129,88,80,534,	0,11965,13714,18890,21363,32410,42199,
chr18	34374068	34409179	NM_001271950	0	-	34376767	34408730	0	6	2945,161,114,88,80,534,	0,4343,6092,13741,24788,34577,
chr18	48918411	48994748	NR_040075	0	+	48994748	48994748	0	2	216,2972,	0,73365,
chr18	51677970	51751158	NM_003927	0	-	51686146	51750929	0	7	3711,139,178,91,138,160,771,	0,8164,12922,14475,37273,53397,72417,
chr18	61747242	61816260	NR_027245	0	-	61816260	61816260	0	4	394,159,64,252,	0,17825,18568,68766,
chr18	67530192	67624412	NM_006566	0	-	67531549	67614642	0	7	1483,55,103,345,336,73,422,	0,4400,10187,32744,83777,84404,93798,
chr18	67530192	67615089	NM_001303618	0	-	67531549	67614642	0	6	1483,55,103,345,336,493,	0,4400,10187,32744,83777,84404,
chr18	67530192	67624412	NM_001303619	0	-	67531549	67563198	0	5	1483,55,103,345,422,	0,4400,10187,32744,93798,
chr19	22934984	22966973	NM_001080409	0	-	22940115	22966818	0	4	7500,96,127,158,	0,16122,17015,31831,
chr19	22148896	22193745	NM_007153	0	-	22153992	22193596	0	4	8713,96,127,152,	0,21121,22688,44697,
chr19	28926295	29218601	NR_110759	0	-	29218601	29218601	0	10	1427,219,234,211,379,211,115,171,44,115,	0,1527,2096,25898,31013,287181,288815,289430,290905,292191,
chr20	8112911	8865547	NM_182734	0	+	8113298	8782801	0	33	486,78,69,138,80,54,76,101,167,147,158,83,85,178,68,97,85,125,155,165,100,105,110,133,54,220,181,77,90,58,87,118,3279,	0,18029,239117,496029,513837,515635,517109,524919,526273,552667,565361,576405,583999,585406,590089,592391,595044,596785,600973,604763,606996,608079,609199,624781,628142,632874,642274,656184,656368,657253,657910,669791,749357,
chr20	8112911	8865547	NM_015192	0	+	8113298	8862496	0	32	486,78,69,138,80,54,76,101,167,147,158,83,85,178,68,97,85,125,155,165,100,105,110,133,54,220,181,77,90,58,87,3279,	0,18029,239117,496029,513837,515635,517109,524919,526273,552667,565361,576405,583999,585406,590089,592391,595044,596785,600973,604763,606996,608079,609199,624781,628142,632874,642274,656184,656368,657253,657910,749357,
chr20	15177503	16033841	NM_001033087	0	+	15843449	16030521	0	14	175,122,31,74,82,48,63,69,78,75,93,78,69,3367,	0,33082,234546,302915,665886,688905,736417,740617,770694,789868,790207,844342,847712,852971,
chr20	13976145	16033841	NM_080676	0	+	13976409	16030521	0	17	310,117,108,30,117,122,31,74,82,48,63,69,78,75,93,78,3367,	0,6788,90121,497979,689343,1234440,1435904,1504273,1867244,1890263,1937775,1941975,1972052,1991226,1991565,2045700,2054329,
chr20	40701391	41818557	NM_007050	0	-	40709518	41818373	0	31	8181,136,164,126,132,174,150,136,155,117,98,37,77,88,191,149,30,136,37,274,103,202,110,297,294,175,116,82,272,126,272,	0,9130,11930,12976,25669,29372,31817,34034,37581,42447,45651,47183,56002,69163,88600,126488,163477,175935,209737,242971,277876,279332,375468,399514,605114,683710,698683,707466,718443,813055,1116894,
chr20	40701391	41818557	NM_133170	0	-	40709518	41818373	0	32	8181,136,164,126,132,174,150,136,155,117,98,37,77,88,191,149,30,136,57,37,274,103,202,110,297,294,175,116,82,272,126,272,	0,9130,11930,12976,25669,29372,31817,34034,37581,42447,45651,47183,56002,69163,88600,126488,163477,175935,197645,209737,242971,277876,279332,375468,399514,605114,683710,698683,707466,718443,813055,1116894,
chr20	2517252	2622430	NM_080751	0	+	2517267	2621997	0	20	49,48,319,153,91,82,107,99,143,148,189,180,150,129,68,240,126,79,118,651,	0,662,21849,25251,35572,42539,43343,55703,58218,60544,65506,73812,75584,76587,79530,80465,87664,99319,100867,104527,
chr20	19193289	19703541	NM_020689	0	+	19193486	19701784	0	17	339,129,77,75,85,104,75,26,54,134,161,262,167,115,113,66,1907,	0,68313,302842,367354,372325,372795,441416,453218,460955,469212,471530,472454,480613,484151,485922,504882,508345,
chr20	24449834	24647253	NM_024893	0	+	24523733	24646140	0	4	555,558,138,1272,	0,73821,115657,196147,
chr20	39657461	39753126	NM_003286	0	+	39657707	39751937	0	21	279,25,97,124,56,96,76,107,116,122,123,188,145,144,186,69,115,128,95,150,1292,	0,609,32572,47349,48760,51263,52343,55640,63650,68398,69393,71234,72387,83960,85148,86549,87456,89347,92874,93184,94373,
chr20	33302577	33413433	NM_014071	0	-	33303125	33370158	0	15	592,149,37,69,2979,122,1117,147,885,129,123,156,284,114,159,	0,12485,17785,21916,25589,32033,34628,39947,42445,44030,53689,61518,67346,77675,110697,
chr20	33302577	33413433	NM_001242539	0	-	33303125	33370158	0	14	592,149,37,69,122,1117,147,885,129,123,156,284,114,159,	0,12485,17785,21916,32033,34628,39947,42445,44030,53689,61518,67346,77675,110697,
chr20	36838906	36889174	NM_001029864	0	-	36841443	36888902	0	14	3239,222,123,139,149,99,117,87,94,124,198,1348,198,275,	0,6748,7739,9125,11944,13033,15160,16649,17642,20697,29023,30077,35424,49993,
chr20	55108301	55111574	NM_001013646	0	+	55108397	55111494	0	2	345,347,	0,2926,
chr21	17566698	17982094	NR_027791	0	+	17982094	17982094	0	6	255,60,72,49,61,2781,	0,36677,197235,293111,343000,412615,
chr21	17443433	17982094	NR_111005	0	+	17982094	17982094	0	7	285,97,60,72,49,61,2781,	0,110477,159942,320500,416376,466265,535880,
chr21	17442841	17982094	NR_027790	0	+	17982094	17982094	0	8	27,285,97,60,49,61,115,2781,	0,592,111069,160534,416968,466857,523818,536472,
chr21	17443433	17982094	NR_111004	0	+	17982094	17982094	0	6	285,97,60,72,49,2781,	0,110477,159942,320500,416376,535880,
chr21	32490735	32931290	NM_003253	0	-	32492685	32639288	0	29	2420,173,88,103,59,109,119,180,109,126,69,180,104,225,87,82,105,171,75,147,186,225,173,448,974,177,180,53,51,	0,6104,8647,11795,12472,17515,22700,22907,28477,34218,34648,35829,46543,64002,68581,76804,84488,91625,94978,99133,104986,107306,127068,133322,147590,158312,220822,345560,440504,
chr21	15857548	15918681	NM_001286523	0	-	15858232	15889284	0	9	887,151,207,152,130,150,72,124,156,	0,13214,15301,25082,27216,31664,35922,38043,60977,
chr21	15857548	15918681	NM_022136	0	-	15858232	15918582	0	8	887,151,207,152,130,150,72,156,	0,13214,15301,25082,27216,31664,35922,60977,
chr21	15857548	15955723	NM_001256370	0	-	15858232	15954717	0	9	887,151,207,152,130,150,72,353,83,	0,13214,15301,25082,27216,31664,35922,96908,98092,
chr21	22370632	22912517	NM_004540	0	+	22370881	22910278	0	18	304,75,207,144,138,118,161,146,151,188,97,174,120,122,181,205,120,2351,	0,282265,285881,287956,293791,326070,337192,340076,375550,411961,420160,433795,468294,470350,478979,510539,536225,539534,
chr21	23381476	23470778	NR_109959	0	-	23470778	23470778	0	6	201,111,216,164,58,147,	0,7142,32062,33787,87371,89155,
chr21	28659821	29283529	NR_049807	0	-	29283529	29283529	0	5	14,3,20,13,16,	0,70,215220,623500,623692,
chr21	36160097	36421595	NM_001754	0	-	36164431	36421196	0	9	4810,162,192,105,157,254,39,117,131,	0,11500,46609,71673,92756,99042,105124,261041,261367,
chr21	36744804	36953062	NR_073512	0	-	36953062	36953062	0	3	287,65,105,	0,89454,208153,
chr21	38996784	39288741	NM_002240	0	-	38997460	39212984	0	4	1002,921,52,555,	0,89729,216175,291402,
chr21	40557403	40685712	NM_018963	0	-	40558951	40685417	0	42	1940,918,900,168,221,167,153,144,42,73,126,121,156,62,112,83,125,108,126,190,95,132,94,184,186,226,129,135,151,99,41,101,71,101,222,161,99,151,60,30,59,344,	0,11020,13285,14741,16847,20630,24517,25308,27188,28003,29759,32674,33027,38930,39608,43022,43834,46699,46895,51117,53001,62223,65318,70167,73009,78982,79413,84421,84805,88896,90695,91773,93265,94670,108333,110265,110787,112954,127363,127594,127763,127965,
chr21	40557403	40685712	NM_033656	0	-	40568184	40685417	0	41	11938,900,168,221,167,153,144,42,73,126,121,156,62,112,83,125,108,126,190,95,132,94,184,186,226,129,135,151,99,41,101,71,101,222,161,99,151,60,30,59,344,	0,13285,14741,16847,20630,24517,25308,27188,28003,29759,32674,33027,38930,39608,43022,43834,46699,46895,51117,53001,62223,65318,70167,73009,78982,79413,84421,84805,88896,90695,91773,93265,94670,108333,110265,110787,112954,127363,127594,127763,127965,
chr21	15481134	15583212	NM_001302998	0	-	15481313	15583166	0	10	267,177,112,105,168,90,102,109,386,92,	0,35809,43759,54605,56409,57548,72944,77147,80220,101986,
chr21	15481134	15579270	NM_198996	0	-	15481313	15579244	0	10	267,177,112,105,168,90,102,109,386,135,	0,35809,43759,54605,56409,57548,72944,77147,80220,98001,
chr21	15481134	15583212	NM_001302999	0	-	15481313	15583166	0	9	267,177,112,105,168,102,109,386,92,	0,35809,43759,54605,56409,72944,77147,80220,101986,
chr21	15481134	15583212	NM_001303001	0	-	15481279	15583166	0	8	267,105,168,90,102,109,386,92,	0,54605,56409,57548,72944,77147,80220,101986,
chr21	15481134	15583212	NM_001303000	0	-	15481313	15583166	0	10	267,177,112,87,168,90,102,109,386,92,	0,35809,43759,54623,56409,57548,72944,77147,80220,101986,
chr21	34484009	34496006	NR_109961	0	-	34496006	34496006	0	3	1026,238,89,	0,2682,11908,
chr22	28374001	29075853	NM_001145418	0	-	28378208	29075711	0	23	5838,108,130,24,77,232,125,721,180,145,141,166,219,130,110,524,1342,508,131,273,148,279,244,	0,7235,11864,12775,14573,15273,18121,20526,23360,36234,52212,116066,118176,120901,123157,127265,129048,185078,318184,319566,328482,651538,701608,
chr22	33669061	34316416	NM_133642	0	-	33670412	34157463	0	15	1549,196,147,279,164,156,126,113,105,172,124,83,302,188,434,	0,3984,10126,31153,43009,64570,108843,111116,159085,291772,331359,353166,377291,488296,646921,
chr22	33669061	34316416	NM_004737	0	-	33670412	34157463	0	16	1549,196,147,279,164,156,126,113,105,172,124,83,302,188,63,434,	0,3984,10126,31153,43009,64570,108843,111116,159085,291772,331359,353166,377291,488296,583666,646921,
chr22	17082800	17129720	NR_001591	0	+	17129720	17129720	0	9	305,236,102,57,51,162,90,123,304,	0,9747,12166,20930,35129,36668,45257,45752,46616,
chr22	34120971	34146803	NR_038949	0	+	34146803	34146803	0	10	116,145,82,142,1430,220,200,43,155,213,	0,626,1130,2505,7270,12578,19144,21430,22685,25619,
chr22	34120971	34146803	NR_038950	0	+	34146803	34146803	0	7	116,145,142,220,200,43,213,	0,626,2505,12578,19144,21430,25619,
chr22	35462128	35483380	NM_001303508	0	+	35463080	35481686	0	5	327,565,152,117,1934,	0,616,16382,18247,19318,
chr22	35462129	35483380	NM_001008494	0	+	35463080	35481686	0	4	1180,152,117,1934,	0,16381,18246,19317,

## Sheet: trans_H3K27me3_exclusive_genes_
chr1	184356149	184598155	NM_030806
chr1	57463578	58716211	NM_021080
chr1	93307716	93427079	NM_001252269
chr1	93307716	93427079	NM_001252270
chr1	93298285	93427079	NM_001252273
chr1	93307716	93427079	NM_001006605
chr1	110091185	110138454	NM_006496
chr1	148250249	149109725	NR_104217
chr1	144146810	146467744	NM_001278267
chr1	144614958	145370304	NM_001277444
chr1	171810617	172381857	NM_001136127
chr1	171810617	172381857	NM_015569
chr1	215796235	216596738	NM_206933
chr1	46269284	46501796	NM_015112
chr1	63249776	63330941	NM_178221
chr1	63249776	63330941	NM_032852
chr1	66258192	66840262	NM_001037341
chr1	66458298	66840262	NM_001037340
chr1	66258855	66840262	NM_002600
chr1	66378927	66840262	NM_001297441
chr1	66258192	66840262	NM_001297440
chr1	82266081	82458422	NM_001297705
chr1	82266081	82458422	NM_012302
chr1	82165454	82458422	NM_001297704
chr1	82266081	82458422	NM_001297706
chr1	90286572	90401989	NM_001134479
chr1	90287479	90401989	NM_018103
chr1	91726322	91870426	NM_001017975
chr1	92974252	93257961	NM_005665
chr1	92974252	93257961	NM_001308248
chr1	108113781	108507545	NM_006113
chr1	108113781	108231126	NM_001079874
chr1	117910084	118068320	NM_006699
chr1	144890590	144995033	NM_001002812
chr1	144851423	144995033	NM_001198834
chr1	144851423	144995033	NM_014644
chr1	144851423	145039995	NM_001198832
chr1	147013270	147098020	NM_004326
chr1	163112088	163291581	NM_001254748
chr1	174128551	174927327	NM_014857
chr1	174769034	174964445	NM_001243765
chr1	186029866	186446655	NR_031642
chr1	186798031	186958113	NM_024420
chr1	186798031	186958113	NM_001311193
chr1	197473878	197744623	NM_001195215
chr1	197473878	197744623	NR_125340
chr1	197170591	197447585	NM_001257965
chr1	199996729	200146550	NM_003822
chr1	199996729	200146550	NM_205860
chr1	200011952	200146550	NM_001276464
chr1	210851656	211307457	NM_002238
chr1	210851656	211307457	NM_172362
chr1	222988430	223179337	NM_032890
chr1	240255184	240638489	NM_020066
chr1	240255184	240638489	NM_001305424
chr1	247197939	247242115	NM_001204220
chr1	247197939	247242115	NM_033213
chr1	247108848	247242115	NR_037894
chr1	86046443	86049648	NM_001554
chr1	179051111	179065129	NM_022371
chr1	211500147	211548286	NM_001033910
chr1	211519705	211548286	NM_145759
chr1	211499956	211548286	NM_004619
chr1	212965169	212990167	NM_001146170
chr1	212965169	212990167	NM_001146169
chr1	212965169	212990167	NM_001042553
chr1	212965169	212990167	NM_001042552
chr1	212965169	212990167	NM_001146171
chr2	159313391	159537940	NM_001304969
chr2	159313391	159537940	NM_003628
chr2	159313391	159537940	NM_001005476
chr2	159313391	159523172	NM_001304971
chr2	159313391	159537940	NM_001304970
chr2	45879042	46415129	NM_005400
chr2	148778579	149271044	NM_018328
chr2	203241049	203432474	NM_001204
chr2	205410515	206484886	NM_001302769
chr2	205410515	206484886	NM_205863
chr2	205410515	206484886	NM_152526
chr2	205410515	206484886	NM_057177
chr2	214149102	215275225	NR_047660
chr2	214149102	215275225	NR_047659
chr2	214149102	215275225	NM_024532
chr2	230628552	230786725	NM_001284214
chr2	230628552	230786725	NM_001284216
chr2	230628552	230744844	NM_001284215
chr2	230628552	230786725	NM_004238
chr2	3192740	3381653	NM_003310
chr2	11321777	11484711	NM_004850
chr2	25264972	25382004	NM_014971
chr2	26568953	26618759	NM_033505
chr2	29415639	30144477	NM_004304
chr2	42396477	42559688	NM_001145076
chr2	42396477	42559688	NM_019063
chr2	47441087	47572213	NR_110207
chr2	47419543	47572213	NR_110208
chr2	55399686	55459699	NM_001135598
chr2	55399686	55459449	NM_152385
chr2	58134785	58387055	NM_001288838
chr2	58134785	58387055	NM_001288837
chr2	61167547	61245365	NM_144709
chr2	61414589	61697849	NM_014709
chr2	62132802	62363205	NM_152516
chr2	69546900	69614386	NM_002056
chr2	69546900	69614386	NM_001244710
chr2	69685126	69870977	NM_014911
chr2	99953833	100016728	NM_015904
chr2	109150810	109303702	NM_001193483
chr2	133174146	133404169	NM_001508
chr2	135954538	136288300	NM_001286569
chr2	135954538	136288806	NM_032143
chr2	135954538	136288300	NM_001286568
chr2	150443871	150704748	NR_110240
chr2	164464117	164592513	NM_018086
chr2	175424301	175547627	NM_001077269
chr2	178487976	178973066	NM_001077197
chr2	188900322	189152418	NR_126396
chr2	189896640	190044605	NM_000393
chr2	198669425	199014608	NM_006226
chr2	202241929	202316319	NM_015049
chr2	61244811	61279125	NM_002618
chr2	70523107	70529220	NM_032822
chr2	109237701	109303702	NM_001193484
chr2	109223616	109303702	NM_001193482
chr2	109204921	109303702	NM_001193488
chr2	109204756	109303702	NM_004987
chr2	170440849	170494254	NM_004792
chr2	175424301	175499307	NM_003387
chr2	180809603	180871780	NM_020943
chr3	8262833	8543344	NR_033378
chr3	158991035	159615155	NM_001197108
chr3	158787040	159615155	NM_001197113
chr3	158991035	159615155	NM_014575
chr3	158787040	159615155	NM_001197114
chr3	158991035	159615155	NM_001197107
chr3	29322802	30032809	NM_014483
chr3	29322802	30032809	NM_001177712
chr3	29322802	30051886	NM_001177711
chr3	29322802	30051886	NM_001003793
chr3	29322802	30051886	NM_001003792
chr3	81538849	81810950	NM_000158
chr3	136055998	136471245	NM_005862
chr3	16926451	17132098	NM_001144382
chr3	20081523	20195896	NM_003884
chr3	30647993	30735633	NM_003242
chr3	30647993	30735633	NM_001024847
chr3	105377108	105587887	NM_170662
chr3	131252403	131758450	NM_153429
chr3	131252403	131754286	NM_130808
chr3	131252403	131756648	NM_001289112
chr3	155197670	155394105	NM_001130961
chr3	155197670	155421997	NM_014996
chr3	155197670	155394105	NM_001130960
chr3	156544095	156763918	NM_001004316
chr3	187420153	187450203	NR_034062
chr3	133319448	133380737	NM_007027
chr3	155480400	155524076	NM_001308229
chr3	155480400	155524076	NM_173657
chr4	5053243	5502728	NM_018401
chr4	5053243	5502728	NM_001306082
chr4	20730238	21546279	NM_001035004
chr4	20730238	21305529	NM_147183
chr4	20730238	21950374	NM_147182
chr4	20730238	21699318	NM_001035003
chr4	40812043	41216635	NM_173075
chr4	40812043	41216635	NM_001166050
chr4	40812043	41216635	NM_004307
chr4	72053002	72437804	NM_001134742
chr4	72053002	72437804	NM_001098484
chr4	95373007	95589378	NM_001011513
chr4	95373007	95589378	NM_001256425
chr4	95373007	95589378	NM_001256426
chr4	95373007	95589378	NM_001256428
chr4	95373007	95589378	NM_001256427
chr4	95373007	95589378	NM_006457
chr4	113218498	113363764	NM_001253884
chr4	113218498	113363764	NM_001102406
chr4	113218498	113363764	NM_025144
chr4	121613067	121844021	NM_018699
chr4	121613067	121844021	NM_001300823
chr4	121613067	121844021	NM_001300824
chr4	142949181	143767604	NM_001101669
chr4	142949181	143767604	NM_003866
chr4	16228285	16259810	NR_027697
chr4	16228285	16259810	NR_027696
chr4	26862312	27027003	NM_001169118
chr4	26862312	27027003	NM_020860
chr4	26862312	27027003	NM_001169117
chr4	48499379	48782316	NM_015030
chr4	119809995	119982402	NM_133477
chr4	119809995	119982402	NM_001286755
chr4	119771842	119982402	NM_001286754
chr4	119809995	119959675	NM_001128934
chr4	119809995	119959675	NM_001128933
chr4	140222675	140311935	NM_057175
chr4	5822490	5889540	NM_001288662
chr4	5822490	5891953	NM_001288661
chr4	5822490	5894810	NM_001014809
chr4	5822490	5890343	NM_001313
chr4	114821439	114900878	NM_024590
chr4	146054801	146100832	NM_001102653
chr4	177604684	177713899	NM_005429
chr4	184580419	184634747	NM_199053
chr4	184580419	184634747	NM_021942
chr5	58264865	59189621	NM_001104631
chr5	58264865	59783925	NM_001165899
chr5	33527286	33892124	NM_030955
chr5	109025066	109205326	NM_002372
chr5	37379411	37752774	NM_018034
chr5	53180613	53606403	NM_019087
chr5	146770370	146889619	NM_001197294
chr5	158122922	158526788	NM_001290360
chr5	158122922	158526788	NM_024007
chr5	158122922	158526788	NM_182708
chr5	179289070	179334856	NM_198868
chr5	179289070	179334856	NM_015043
chr5	31799030	32111038	NM_178140
chr5	36876860	37065921	NM_015384
chr5	36876860	37065921	NM_133433
chr5	38475064	38595507	NM_002310
chr5	38475064	38556748	NM_001127671
chr5	52084135	52249485	NM_181501
chr5	107194733	107717799	NM_001163315
chr5	137620953	137667566	NM_022809
chr5	137620953	137667566	NM_001790
chr5	137620953	137674044	NM_001287583
chr5	137620953	137667566	NM_001287582
chr5	155753766	156185070	NM_172244
chr5	155753766	156194798	NM_001128209
chr5	155753766	156194798	NM_000337
chr5	168088737	168728133	NM_003062
chr5	168088737	168728133	NM_001271946
chr5	17216931	17276954	NM_001271606
chr5	17217669	17276954	NM_006317
chr5	153371268	153418497	NM_018691
chr6	143381978	143661480	NM_016108
chr6	143380499	143661480	NM_001286587
chr6	12012723	12165232	NM_002114
chr6	17393735	17558023	NM_006366
chr6	57182414	57513376	NM_000947
chr6	70385640	70507049	NM_018368
chr6	105175967	105307794	NM_020771
chr6	105175967	105307794	NR_104424
chr6	111620233	111804918	NM_002912
chr6	111620233	111804918	NM_001286431
chr6	111620233	111804918	NM_001286432
chr6	118781934	119031238	NM_001178035
chr6	118781934	118973020	NM_001042475
chr6	122793061	123047518	NM_181794
chr6	122793061	123047518	NM_001270394
chr6	122793061	123047518	NM_001270393
chr6	126660934	126804466	NR_104462
chr6	131160487	131384462	NM_001431
chr6	131160487	131384462	NM_001135554
chr6	131160487	131384462	NM_001135555
chr6	131160487	131384462	NM_001199388
chr6	131160487	131321907	NM_001252660
chr6	133562494	133853258	NM_004100
chr6	133562494	133853258	NM_172103
chr6	133562636	133853258	NM_001301012
chr6	133562636	133853258	NM_001301013
chr6	133562494	133853258	NM_172105
chr6	143381978	143511739	NM_001286589
chr6	143381978	143511739	NM_001286588
chr6	151561133	151679694	NM_005100
chr6	165740775	166075588	NM_001130690
chr6	165740775	166075588	NM_006661
chr6	292056	351355	NM_020185
chr6	292056	351355	NM_001286555
chr6	292056	351355	NR_104474
chr6	292056	351355	NR_104473
chr6	292056	351355	NR_104475
chr6	83777384	83878190	NM_015018
chr6	83777384	83878190	NM_001199942
chr6	122720695	122754264	NM_004506
chr6	122720695	122754264	NM_001135564
chr6	136578000	136610989	NM_001077441
chr6	136578000	136610989	NM_014739
chr6	136578000	136610989	NM_001077440
chr6	136578000	136610989	NM_001301038
chr7	11410061	11871824	NM_015204
chr7	18535368	19036992	NM_178423
chr7	18535884	18993939	NM_058176
chr7	18535884	19036992	NM_178425
chr7	40174574	40900366	NM_001193312
chr7	40174574	40900366	NM_001193311
chr7	40174574	40900366	NM_024728
chr7	40174574	40900366	NM_001193313
chr7	81575759	82073122	NM_000722
chr7	81679651	82073122	NM_001302890
chr7	99613194	99639312	NM_001287055
chr7	99613194	99639312	NM_001287054
chr7	99613194	99639312	NM_003439
chr7	107788070	108096841	NM_005010
chr7	107788070	108096841	NM_001193583
chr7	107788070	108096841	NM_001193584
chr7	107788070	108096841	NM_001193582
chr7	110303105	111202347	NM_032549
chr7	110303105	111202573	NM_001244606
chr7	124569926	124785287	NR_125719
chr7	124569926	124785287	NR_125718
chr7	132937822	133750513	NM_021807
chr7	157331745	158380494	NM_001308267
chr7	157331745	158380494	NM_002847
chr7	157331745	158380494	NM_130843
chr7	157331745	158380494	NM_130842
chr7	588833	752161	NM_002735
chr7	588833	766978	NM_001164760
chr7	588833	767313	NM_001164758
chr7	588833	752844	NM_001164761
chr7	588833	767313	NM_001164759
chr7	588833	752577	NM_001164762
chr7	11013498	11209250	NR_033436
chr7	11013498	11147376	NR_033435
chr7	11013498	11147376	NM_014660
chr7	15239942	15601640	NM_001004320
chr7	30791750	30932002	NR_037598
chr7	39017608	39504390	NM_001166018
chr7	39017608	39504390	NM_007252
chr7	47814249	47988071	NM_138295
chr7	89511666	89840949	NR_110029
chr7	132469622	132766828	NM_017812
chr7	155437202	155574179	NM_053043
chr7	157331745	158334468	NM_001308268
chr7	158423860	158497522	NM_017760
chr7	158423860	158497522	NM_001281932
chr7	158423860	158497522	NR_104054
chr7	30323922	30407308	NM_147128
chr7	30811032	30932002	NM_032222
chr7	96745904	96811075	NM_020186
chr7	114562208	114659970	NM_001166345
chr7	114562208	114659970	NM_199072
chr7	138710451	138720775	NM_080660
chr8	25042286	25270619	NM_024940
chr8	59717976	60031767	NM_014729
chr8	96281063	96822371	NR_038209
chr8	96281063	96822371	NR_038208
chr8	96281063	96822371	NR_038207
chr8	96281063	96822371	NR_038206
chr8	96281063	96822371	NR_038205
chr8	96281063	96822371	NR_038204
chr8	96281063	96822371	NR_038203
chr8	96281063	96822371	NR_038202
chr8	96281063	96822371	NR_038201
chr8	113235158	114449242	NM_052900
chr8	113235158	114389382	NM_198124
chr8	113235158	114449242	NM_198123
chr8	40388110	40755343	NM_024645
chr8	40388110	40755343	NM_001135731
chr8	41119475	41166990	NM_003012
chr8	61591323	61780586	NM_017780
chr8	62413114	62627199	NM_004318
chr8	62413114	62602408	NM_001164750
chr8	63161500	63879031	NM_001304533
chr8	63161500	63912211	NR_130764
chr8	97964091	98458725	NR_125390
chr8	98881310	99048946	NM_030583
chr8	98881310	99048946	NM_002380
chr8	135490030	135708801	NM_001167583
chr8	135490030	135725292	NM_001289394
chr8	135490030	135708801	NM_001029939
chr8	135490030	135725292	NM_020863
chr8	135490030	135708801	NM_001174158
chr8	135490030	135725292	NM_001174157
chr8	135490030	135725292	NR_110323
chr8	6565877	6619021	NM_018361
chr8	26240522	26270644	NM_004331
chr8	52730134	52811746	NM_052937
chr8	52730134	52811746	NM_001286783
chr8	52730134	52811746	NM_001286782
chr8	61101422	61193954	NM_004056
chr8	93895757	93978372	NM_001171799
chr8	93895757	93978372	NM_001171798
chr8	93895757	93978372	NM_001171797
chr8	93895757	93978372	NM_001171796
chr8	93895757	93978372	NM_001171795
chr8	93895757	93977817	NM_001191036
chr8	93895757	93978265	NM_001191035
chr8	125323158	125384940	NM_194291
chr8	146102335	146126846	NM_021061
chr8	146102335	146126846	NM_001109689
chr9	8314245	8733946	NM_130392
chr9	8314245	10612723	NM_002839
chr9	8314245	8733946	NM_130391
chr9	8314245	8733946	NM_130393
chr9	8314245	8733946	NM_001040712
chr9	8314245	8733946	NM_001171025
chr9	72324437	72374876	NM_001099666
chr9	78505559	78810805	NR_120409
chr9	78505559	78977255	NM_001190482
chr9	78505559	78810805	NM_006200
chr9	76368039	77204569	NR_106746
chr9	85859538	86153348	NM_174938
chr9	85857904	86153348	NM_001244959
chr9	119187503	120177317	NM_014010
chr9	6757640	7175648	NM_001304340
chr9	6757640	7175648	NM_001304339
chr9	6757640	7175648	NM_015061
chr9	6720862	7077264	NM_001146696
chr9	6757640	7077264	NM_001146695
chr9	6757640	7014407	NR_130707
chr9	17134988	17503921	NM_017738
chr9	20341662	20622542	NM_004529
chr9	20341662	20621986	NM_001286691
chr9	79792360	80032399	NM_033305
chr9	79792360	79997921	NM_001018038
chr9	80331189	80646365	NM_002072
chr9	79792360	80000106	NM_015186
chr9	79792360	80032399	NM_001018037
chr9	126163869	126692417	NM_024820
chr9	126141932	126692417	NM_020946
chr9	136627015	136857446	NM_001134398
chr9	136627015	136857446	NM_003371
chr9	6757640	6815149	NM_001304341
chrX	95939661	96855597	NM_006729
chrX	95939661	96724837	NM_007309
chrX	18443724	18671749	NM_003159
chrX	18460343	18671749	NM_001037343
chrX	71401525	71483814	NM_001170747
chrX	71424506	71458858	NM_017669
chrX	72782983	72906937	NM_001039840
chrX	72782983	72906944	NM_001300884
chrX	83572881	83757487	NM_144657
chrX	83572881	83757487	NM_001177478
chrX	83572881	83757487	NM_001177479
chrX	85116184	85302566	NM_000390
chrX	106366656	106449670	NM_017681
chrX	106366656	106449670	NR_033676
chrX	107683073	107940775	NM_000495
chrX	107683073	107940775	NM_033380
chrX	110924345	110933623	NM_001039210
chrX	110924397	111003875	NM_001257231
chrX	110924345	111003875	NM_001257230
chrX	110924345	111003875	NM_001099922
chrX	110924345	110933623	NM_001168385
chrX	110924345	110933623	NR_033125
chrX	110924345	110933623	NM_018466
chrX	110924397	110933623	NM_001257241
chrX	110924397	110933623	NM_001257240
chrX	110924884	110933623	NM_001257239
chrX	110924397	111003875	NM_001257237
chrX	110924397	110933623	NM_001257235
chrX	110924397	111003875	NM_001257234
chr10	83635069	84746935	NM_001165972
chr10	83637442	84746935	NM_001165973
chr10	83635069	84746935	NM_001010848
chr10	52750910	54058110	NM_001098512
chr10	52834233	54058110	NM_006258
chr10	61786055	62149634	NM_020987
chr10	61786055	62332714	NM_001204404
chr10	61786055	62493284	NM_001204403
chr10	78629358	79397577	NM_001271518
chr10	78629358	79397577	NM_001014797
chr10	94352824	94415152	NM_004523
chr10	3360886	3792955	NR_131187
chr10	7860466	8057016	NM_031923
chr10	31610063	31818742	NM_001174094
chr10	31608100	31818742	NM_001174096
chr10	31608100	31818742	NM_001174095
chr10	31608100	31818742	NM_001174093
chr10	31610063	31818742	NM_001128128
chr10	31608100	31818742	NM_030751
chr10	37414784	37521495	NM_052997
chr10	38065453	38146564	NM_001267607
chr10	73855789	73976199	NM_001198799
chr10	73855789	73975867	NM_001198798
chr10	73855789	73976199	NM_001198800
chr10	73855789	73976892	NR_045564
chr10	78644634	79397577	NM_002247
chr10	78644634	79397577	NM_001161353
chr10	78644634	79397577	NM_001161352
chr10	78644634	79397577	NM_001271519
chr10	86184694	86278277	NM_001284243
chr10	86184937	86278277	NM_001284242
chr10	86088344	86133774	NM_001284241
chr10	86088344	86278277	NM_001284240
chr10	86088344	86278277	NM_018999
chr10	91339253	91403648	NM_138316
chr10	91339253	91403648	NM_148978
chr10	91339253	91405329	NM_148977
chr10	101156626	101190530	NM_002079
chr10	112404154	112599229	NM_001134363
chr10	70042416	70092684	NM_022129
chr10	70044837	70092684	NM_001033083
chr10	79734906	79789298	NM_007055
chr10	105791045	105845638	NM_000494
chr11	83166055	85338314	NM_001142699
chr11	28129797	28355054	NM_001113528
chr11	28129797	28355054	NM_152636
chr11	28129797	28355054	NM_001297775
chr11	103777913	104035027	NM_025208
chr11	103777913	104035027	NM_033135
chr11	9685623	9774538	NM_015055
chr11	9685623	9774538	NM_001297714
chr11	27528398	27699350	NR_002832
chr11	27528398	27719718	NR_033315
chr11	27528398	27699350	NR_033314
chr11	27528398	27719718	NR_033313
chr11	27528398	27719718	NR_033312
chr11	33106129	33183037	NM_001326
chr11	85405264	85522202	NM_032943
chr11	85405264	85522202	NM_001289608
chr11	85405264	85469112	NM_001162953
chr11	85405264	85469112	NM_001162951
chr11	126300836	126870766	NM_001161707
chr11	126293395	126870766	NM_001301097
chr11	126293395	126870766	NM_032531
chr11	130096573	130184607	NM_014155
chr11	130096573	130184607	NM_001301098
chr11	130096573	130184607	NM_001301099
chr11	85405264	85430223	NM_206929
chr11	85405264	85430393	NM_001289609
chr11	85405264	85430393	NM_001162952
chr11	85405264	85430393	NM_206930
chr11	85405264	85430223	NM_001289610
chr11	95566043	95657371	NM_201281
chr11	95566043	95657371	NM_201278
chr11	95566043	95657371	NM_016156
chr11	95566043	95657371	NM_001243571
chr11	108028118	108093365	NM_002519
chr12	79439432	79845788	NM_001135806
chr12	79258448	79845788	NM_005639
chr12	79257772	79845788	NM_001135805
chr12	79258448	79845788	NM_001291901
chr12	20522178	20837041	NM_000921
chr12	26488269	26986131	NM_002223
chr12	27677044	27848497	NM_001198916
chr12	27677044	27848497	NM_003622
chr12	27677044	27848497	NM_177444
chr12	27677044	27848497	NM_001198915
chr12	40618812	40763086	NM_198578
chr12	41086243	41366519	NM_001256063
chr12	41221739	41366519	NM_001256064
chr12	41086243	41466213	NM_001843
chr12	78225068	78606792	NM_014903
chr12	78225068	78606792	NM_001024383
chr12	88442789	88535993	NM_025114
chr12	93397533	93771512	NR_040096
chr12	104680459	104744085	NM_182743
chr12	104680459	104744085	NM_182742
chr12	104609556	104744085	NM_001093771
chr12	104680459	104744085	NM_001261446
chr12	104680459	104744085	NM_001261445
chr12	104680459	104744085	NM_003330
chr12	104680459	104744085	NM_182729
chr12	124808956	125052010	NM_001206654
chr12	124808956	125052010	NM_006312
chr12	124808956	125052010	NM_001077261
chr12	72003378	72057749	NM_144982
chr12	118814357	118855840	NM_022491
chr13	50273442	50367057	NM_002267
chr13	47127295	47319036	NM_015116
chr13	47127295	47327175	NM_001164213
chr13	47127295	47319036	NM_001164211
chr13	31774111	31906411	NM_194318
chr13	33677271	34250972	NM_001243476
chr13	34392205	34540695	NM_181558
chr13	45694630	45858239	NM_004128
chr13	60348296	60587343	NM_030932
chr13	60239720	60738119	NM_001258366
chr13	60239720	60738119	NM_001258367
chr13	60239722	60738119	NM_001042517
chr13	60435387	60587343	NM_001258370
chr13	60348296	60738119	NM_001258369
chr13	60239720	60738119	NM_001258368
chr13	75858799	76056304	NM_014832
chr13	75858799	76056304	NM_001286659
chr13	75858799	76056304	NM_001286658
chr13	88096241	88323218	NR_033829
chr13	96743092	97491816	NM_153456
chr13	45766987	45775175	NM_198404
chr14	37147125	37641865	NM_030631
chr14	37147125	37641865	NM_001171170
chr14	38064403	38311830	NM_001310135
chr14	71374121	71582099	NM_014982
chr14	71374121	71582099	NM_001308160
chr14	78266425	78400297	NM_020421
chr14	78266425	78400297	NM_001142545
chr14	90261335	90420901	NM_001284269
chr14	90261335	90421121	NM_001284267
chr14	90261335	90421121	NM_145231
chr14	104182080	104200005	NM_001198953
chr14	104182080	104200005	NM_024071
chr15	65952956	66084631	NM_005848
chr15	60780482	61521502	NM_134261
chr15	65952956	66084631	NM_001144823
chr15	22278031	22371088	NR_015416
chr15	22278030	22383564	NR_110480
chr15	43699411	43785354	NM_001141979
chr15	43675287	43894832	NR_046489
chr15	43699411	43802707	NM_005657
chr15	43699411	43785354	NM_001141980
chr15	44162958	44487492	NM_032892
chr15	44162958	44487492	NR_104455
chr15	44162958	44486644	NM_001286490
chr15	44162958	44487492	NM_001286491
chr15	56119116	56285944	NM_006154
chr15	90931472	91045475	NM_003870
chr15	96833672	96870590	NR_102744
chr15	96809615	96870590	NR_102743
chr15	96670588	96870347	NR_125738
chr15	22303211	22383564	NR_110481
chr15	56119116	56209329	NR_104302
chr15	56119116	56209329	NM_001284340
chr15	56119116	56209329	NM_198400
chr15	56119116	56209329	NM_001284339
chr15	56119116	56209329	NM_001284338
chr15	65822826	65870693	NM_016395
chr15	78799905	78829715	NM_001083612
chr15	78799905	78826012	NM_001013619
chr16	78133309	79246564	NM_016373
chr16	78133309	79246564	NM_001291997
chr16	19566736	19712485	NM_020314
chr16	19566736	19712485	NM_001300743
chr16	53737874	54148379	NM_001080432
chr16	78133309	78312616	NR_120436
chr16	78133309	78312616	NM_130791
chr16	9185536	9213555	NM_014117
chr16	31885078	31928629	NM_003414
chr16	31885078	31928629	NR_049749
chr16	31885078	31928629	NM_001265588
chr17	63631657	64188249	NM_001199165
chr17	63631657	64187987	NM_001302891
chr17	21030240	21095285	NM_015510
chr17	34900736	34946276	NM_024835
chr18	7567313	8406859	NM_001105244
chr18	7567313	8406859	NM_002845
chr18	49866541	51062273	NM_005215
chr18	3496029	4455266	NM_004746
chr18	3502142	4455266	NM_001242761
chr18	54318615	54697036	NM_052834
chr18	54318615	54697036	NM_015285
chr18	36786887	37331959	NR_024391
chr18	42260137	42457379	NM_001130110
chr18	42260862	42648475	NM_015559
chr18	57098170	57364644	NM_133459
chr18	66382490	66722426	NM_001093729
chr18	71920526	71959251	NM_001914
chr18	71920526	71959251	NM_001190807
chr18	71920526	71959251	NM_148923
chr18	34374068	34409179	NM_001271950
chr18	34374068	34409179	NM_015476
chr18	34374068	34409179	NM_001271949
chr18	34359987	34409179	NM_001271956
chr18	34366446	34409179	NM_001271955
chr18	34377980	34409179	NM_001271954
chr18	34366752	34409179	NM_001271953
chr18	34377980	34409179	NM_001271952
chr18	34366446	34409179	NM_001271951
chr18	51677970	51751158	NM_003927
chr20	13976145	16033841	NM_080676
chr20	39657461	39753126	NM_003286
chr20	33302577	33413433	NM_001242539
chr20	33302577	33413433	NM_014071
chr21	17443433	17982094	NR_111005
chr21	17443433	17982094	NR_111004
chr21	17566698	17982094	NR_027791
chr21	17442841	17982094	NR_027790
chr21	22370632	22912517	NM_004540
chr21	36160097	36421595	NM_001754
chr21	40557403	40685712	NM_018963
chr21	40557403	40685712	NM_033656
chr22	28374001	29075853	NM_001145418
chr22	33669061	34316416	NM_004737
chr22	33669061	34316416	NM_133642

## Sheet: COSMIC_genes.txt
ABI1
ABL1
ABL2
ACKR3
ACSL3
ACSL6
ACVR1
AFF1
AFF3
AFF4
AKAP9
AKT1
AKT2
ALDH2
ALK
AMER1
APC
ARHGAP26
ARHGEF12
ARID1A
ARID1B
ARID2
ARNT
ASPSCR1
ASXL1
ATF1
ATIC
ATM
ATP1A1
ATP2B3
ATR
ATRX
AXIN1
AXIN2
BAP1
BCL10
BCL11A
BCL11B
BCL2
BCL3
BCL5
BCL6
BCL7A
BCL9
BCOR
BCR
BIRC3
BLM
BMPR1A
BRAF
BRCA1
BRCA2
BRD3
BRD4
BRIP1
BTG1
BUB1B
C12orf9
C15orf65
C2orf44
CACNA1D
CALR
CAMTA1
CANT1
CARD11
CARS
CASC5
CASP8
CBFA2T3
CBFB
CBL
CBLB
CBLC
CCDC6
CCNB1IP1
CCND1
CCND2
CCND3
CCNE1
CD274
CD74
CD79A
CD79B
CDC73
CDH1
CDH11
CDK12
CDK4
CDK6
CDKN1B
CDKN2A
CDKN2C
CDKN2a(p14)
CDX2
CEBPA
CEP89
CHCHD7
CHEK2
CHIC2
CHN1
CIC
CIITA
CLIP1
CLP1
CLTC
CLTCL1
CNBP
CNOT3
CNTRL
COL1A1
COL2A1
COX6C
CREB1
CREB3L1
CREB3L2
CREBBP
CRLF2
CRTC1
CRTC3
CSF3R
CTNNB1
CUX1
CYLD
DAXX
DCTN1
DDB2
DDIT3
DDX10
DDX5
DDX6
DEK
DICER1
DNM2
DNMT3A
DUX4L1
EBF1
ECT2L
EGFR
EIF3E
EIF4A2
ELF4
ELK4
ELL
ELN
EML4
EP300
EPS15
ERBB2
ERBB3
ERC1
ERCC2
ERCC3
ERCC4
ERCC5
ERG
ESR1
ETNK1
ETV1
ETV4
ETV5
ETV6
EWSR1
EXT1
EXT2
EZH2
EZR
FAM131B
FAM46C
FANCA
FANCC
FANCD2
FANCE
FANCF
FANCG
FAS
FBXO11
FBXW7
FCGR2B
FCRL4
FEV
FGFR1
FGFR1OP
FGFR2
FGFR3
FGFR4
FH
FHIT
FIP1L1
FLCN
FLI1
FLT3
FNBP1
FOXA1
FOXL2
FOXO1
FOXO3
FOXO4
FOXO4
FOXP1
FSTL3
FUBP1
FUS
GAS7
GATA1
GATA2
GATA3
GMPS
GNA11
GNAQ
GNAS
GOLGA5
GOPC
GPC3
GPHN
GRIN2A
H3F3A
H3F3B
HERPUD1
HEY1
HIP1
HIST1H3B
HIST1H4I
HLA-A
HLF
HMGA1
HMGA2
HMGN2P46
HNF1A
HNRNPA2B1
HOOK3
HOXA11
HOXA13
HOXA9
HOXC11
HOXC13
HOXD11
HOXD13
HRAS
HSP90AA1
HSP90AB1
IDH1
IDH2
IGH
IGK
IGL
IKBKB
IKZF1
IL2
IL21R
IL6ST
IL7R
IRF4
ITK
JAK1
JAK2
JAK3
JAZF1
JUN
KAT6A
KAT6B
KCNJ5
KDM5A
KDM5C
KDM6A
KDR
KDSR
KIAA1549
KIAA1598
KIF5B
KIT
KLF4
KLF6
KLK2
KMT2A
KMT2C
KMT2D
KRAS
KTN1
LASP1
LCK
LCP1
LHFP
LIFR
LMNA
LMO1
LMO2
LPP
LRIG3
LSM14A
LYL1
MAF
MAFB
MALAT1
MALT1
MAML2
MAP2K1
MAP2K2
MAP2K4
MAP3K1
MAP3K13
MAX
MDM2
MDM4
MDS2
MECOM
MED12
MEN1
MET
MITF
MKL1
MLF1
MLH1
MLLT1
MLLT10
MLLT11
MLLT3
MLLT4
MLLT6
MN1
MNX1
MPL
MSH2
MSH6
MSI2
MSN
MTCP1
MUC1
MUTYH
MYB
MYC
MYCL
MYCN
MYD88
MYH11
MYH9
MYO5A
MYOD1
NAB2
NACA
NBN
NCKIPSD
NCOA1
NCOA2
NCOA4
NCOR1
NDRG1
NF1
NF2
NFATC2
NFE2L2
NFIB
NFKB2
NFKBIE
NIN
NKX2-1
NONO
NOTCH1
NOTCH2
NPM1
NR4A3
NRAS
NRG1
NSD1
NT5C2
NTRK1
NTRK3
NUMA1
NUP214
NUP98
NUTM1
NUTM2A
NUTM2B
OLIG2
OMD
P2RY8
PAFAH1B2
PALB2
PAX3
PAX5
PAX7
PAX8
PBRM1
PBX1
PCM1
PCSK7
PDCD1LG2
PDE4DIP
PDGFB
PDGFRA
PDGFRB
PER1
PHF6
PHOX2B
PICALM
PIK3CA
PIK3R1
PIM1
PLAG1
PLCG1
PML
PMS1
PMS2
POLE
POT1
POU2AF1
POU5F1
PPARG
PPFIBP1
PPP2R1A
PPP6C
PRCC
PRDM1
PRDM16
PRF1
PRKAR1A
PRRX1
PSIP1
PTCH1
PTEN
PTPN11
PTPRB
PTPRC
PTPRK
PWWP2A
RABEP1
RAC1
RAD21
RAD51B
RAF1
RALGDS
RANBP17
RANBP2
RAP1GDS1
RARA
RB1
RBM15
RECQL4
REL
RET
RHOA
RHOH
RMI2
RNF213
RNF217-AS1
RNF43
ROS1
RPL10
RPL22
RPL5
RPN1
RSPO2
RSPO3
RUNDC2A
RUNX1
RUNX1T1
SBDS
SDC4
SDHAF2
SDHB
SDHC
SDHD
2017-09-05
2017-09-06
2017-09-09
SET
SETBP1
SETD2
SF3B1
SFPQ
SH2B3
SH3GL1
SLC34A2
SLC45A3
SMAD4
SMARCA4
SMARCB1
SMARCD1
SMARCE1
SMO
SND1
SOCS1
SOX2
SPECC1
SPEN
SPOP
SRGAP3
SRSF2
SRSF3
SS18
SS18L1
SSX1
SSX2
SSX4
STAG2
STAT3
STAT5B
STAT6
STIL
STK11
STRN
SUFU
SUZ12
SYK
TAF15
TAL1
TAL2
TBL1XR1
TBX3
TCEA1
TCF12
TCF3
TCF7L2
TCL1A
TCL6
TERT
TET1
TET2
TFE3
TFEB
TFG
TFPT
TFRC
THRAP3
TLX1
TLX3
TMPRSS2
TNFAIP3
TNFRSF14
TNFRSF17
TOP1
TP53
TPM3
TPM4
TPR
TRA
TRAF7
TRB
TRD
TRIM24
TRIM27
TRIM33
TRIP11
TRRAP
TSC1
TSC2
TSHR
TTL
U2AF1
UBR5
USP6
VHL
VTI1A
WAS
WHSC1
WHSC1L1
WIF1
WRN
WT1
WWTR1
XPA
XPC
XPO1
YWHAE
ZBTB16
ZCCHC8
ZNF198
ZNF278
ZNF331
ZNF384
ZNF521
ZRSR2

## Sheet: CancerConsensusGenes_724entry_f
Symbol	chr	start_hg18	end_hg18	type
ABL1	chr9	132579088	132752883	oncogene
ABL2	chr1	177335084	177465442	oncogene
ACSL3	chr2	223433975	223516363	oncogene
AKAP9	chr7	91408124	91577922	oncogene
AKT1	chr14	104306731	104333125	oncogene
AKT2	chr19	45428063	45483105	oncogene
ALK	chr2	29269143	29997936	oncogene
APC	chr5	112071116	112209835	oncogene
ARHGEF12	chr11	119713155	119865855	oncogene
ARNT	chr1	149048809	149115810	oncogene
ASPSCR1	chr17	77528714	77568571	oncogene
ASXL1	chr20	30409813	30490783	oncogene
ATF1	chr12	49444085	49501174	oncogene
ATIC	chr2	215884936	215922724	oncogene
ATM	chr11	107598768	107745036	oncogene
BCL10	chr1	85504047	85516171	oncogene
BCL11A	chr2	60531805	60634137	oncogene
BCL11B	chr14	98705377	98807575	oncogene
BCL2	chr18	58941558	59137593	oncogene
BCL3	chr19	49943817	49955141	oncogene
BCL6	chr3	188921858	188946169	oncogene
BCL7A	chr12	120944243	120984333	oncogene
BCL9	chr1	145479805	145564639	oncogene
BCR	chr22	21852551	21990224	oncogene
BIRC3	chr11	101693403	101713675	oncogene
BLM	chr15	89061582	89159690	oncogene
BMPR1A	chr10	88506375	88674925	oncogene
BRAF	chr7	140080281	140271033	oncogene
BRCA1	chr17	38449838	38531026	oncogene
BRD3	chr9	135885271	135922962	oncogene
BRD4	chr19	15209300	15252262	oncogene
BRIP1	chr17	57114766	57295537	oncogene
BTG1	chr12	91058186	91063804	oncogene
BUB1B	chr15	38240501	38300629	oncogene
C15orf21	chr15	43590625	43636220	oncogene
CANT1	chr17	74499392	74517494	oncogene
CARD11	chr7	2912294	3050105	oncogene
CBFB	chr16	65620550	65692459	oncogene
CBL	chr11	118582199	118684069	oncogene
CBLB	chr3	106859798	107070577	oncogene
CBLC	chr19	49972965	49995742	oncogene
CCND1	chr11	69165053	69178423	oncogene
CCND2	chr12	4253162	4284782	oncogene
CCND3	chr6	42010649	42124588	oncogene
CD74	chr5	149761392	149772525	oncogene
CD79A	chr19	47073029	47077279	oncogene
CD79B	chr17	59359829	59363436	oncogene
CDK4	chr12	56428269	56432431	oncogene
CDK6	chr7	92072172	92303877	oncogene
CHCHD7	chr8	57286868	57293730	oncogene
CHIC2	chr4	54570714	54625545	oncogene
CHN1	chr2	175372287	175578416	oncogene
CIC	chr19	47480656	47491789	oncogene
CLTC	chr17	55051831	55129099	oncogene
CLTCL1	chr22	17546986	17659239	oncogene
COL1A1	chr17	45616455	45633999	oncogene
COX6C	chr8	100959547	100975071	oncogene
CREB1	chr2	208102860	208178527	oncogene
CREB3L2	chr7	137210264	137337386	oncogene
CREBBP	chr16	3715056	3870122	oncogene
CRTC3	chr15	88874201	88989581	oncogene
CTNNB1	chr3	41215945	41256943	oncogene
DDB2	chr11	47193068	47217345	oncogene
DDIT3	chr12	56196637	56200567	oncogene
DDX10	chr11	108041025	108316858	oncogene
DDX5	chr17	59924835	59932946	oncogene
DDX6	chr11	118123682	118167182	oncogene
DEK	chr6	18332378	18372778	oncogene
DICER1	chr14	94622317	94693512	oncogene
DUX4	chr4	191229360	191247457	oncogene
EGFR	chr7	55054218	55242525	oncogene
EIF4A2	chr3	187984054	187990379	oncogene
ELF4	chrX	129026575	129072369	oncogene
ELK4	chr1	203851857	203868623	oncogene
ELL	chr19	18414472	18493918	oncogene
ELN	chr7	73080362	73122172	oncogene
EML4	chr2	42249993	42413190	oncogene
EP300	chr22	39818559	39906027	oncogene
EPS15	chr1	51592522	51757583	oncogene
ERBB2	chr17	35097918	35138441	oncogene
ERCC2	chr19	50546488	50565685	oncogene
ERCC3	chr2	127731335	127768222	oncogene
ERCC4	chr16	13921514	13953706	oncogene
ERCC5	chr13	102296174	102326346	oncogene
ERG	chr21	38673821	38955574	oncogene
ETV1	chr7	13897380	13995289	oncogene
ETV4	chr17	38960736	38979288	oncogene
ETV5	chr3	187246799	187309595	oncogene
ETV6	chr12	11694054	11939592	oncogene
EVI1	chr3	170283980	170348216	oncogene
EWSR1	chr22	27994016	28026515	oncogene
EXT1	chr8	118880782	119193239	oncogene
EXT2	chr11	44073674	44223556	oncogene
EZH2	chr7	148135407	148212347	oncogene
FANCA	chr16	88331459	88410566	oncogene
FANCC	chr9	96901156	97119812	oncogene
FANCD2	chr3	10043112	10118614	oncogene
FANCE	chr6	35528115	35542859	oncogene
FANCF	chr11	22600654	22603963	oncogene
FANCG	chr9	35063834	35070013	oncogene
FBXW7	chr4	153461859	153675622	oncogene
FCGR2B	chr1	159899563	159914575	oncogene
FEV	chr2	219554052	219558623	oncogene
FGFR1	chr8	38387812	38445509	oncogene
FGFR1OP	chr6	167332805	167374056	oncogene
FGFR2	chr10	123227833	123347962	oncogene
FGFR3	chr4	1764836	1780396	oncogene
FH	chr1	239727526	239749677	oncogene
FIP1L1	chr4	53938576	54020859	oncogene
FLT3	chr13	27475410	27572729	oncogene
FNBP1	chr9	131689286	131845294	oncogene
FOXL2	chr3	140145755	140148491	oncogene
FOXP1	chr3	71087425	71715830	oncogene
FSTL3	chr19	627388	634392	oncogene
FUS	chr16	31098953	31110600	oncogene
GAS7	chr17	9754650	10042593	oncogene
GATA1	chrX	48529925	48537661	oncogene
GATA2	chr3	129680954	129694720	oncogene
GATA3	chr10	8136672	8157170	oncogene
GMPS	chr3	157071018	157138214	oncogene
GNAQ	chr9	79525010	79836012	oncogene
GNAS	chr20	56848189	56919645	oncogene
GOLGA5	chr14	92330402	92376057	oncogene
GOPC	chr6	117988125	118030374	oncogene
GPHN	chr14	66043877	66718278	oncogene
HERPUD1	chr16	55523248	55535294	oncogene
HIP1	chr7	75001344	75206215	oncogene
HIST1H4I	chr6	27215066	27215436	oncogene
HLF	chr17	50697319	50757425	oncogene
HMGA1	chr6	34312554	34321985	oncogene
HMGA2	chr12	64504506	64646338	oncogene
HNRNPA2B1	chr7	26196080	26206938	oncogene
HOOK3	chr8	42871189	43004838	oncogene
HOXA11	chr7	27187300	27191360	oncogene
HOXA13	chr7	27203023	27206250	oncogene
HOXA9	chr7	27168581	27171674	oncogene
HOXC11	chr12	52653176	52656470	oncogene
HOXC13	chr12	52618842	52626595	oncogene
HOXD11	chr2	176680329	176682562	oncogene
HOXD13	chr2	176665777	176668912	oncogene
HRAS	chr11	522241	525550	oncogene
IDH1	chr2	208809197	208828051	oncogene
IDH2	chr15	88428215	88446712	oncogene
IL2	chr4	123592075	123597100	oncogene
IL21R	chr16	27321223	27369616	oncogene
IL6ST	chr5	55272450	55326520	oncogene
IRF4	chr6	336751	356443	oncogene
ITK	chr5	156540484	156614687	oncogene
JAK1	chr1	65071493	65204775	oncogene
JAK2	chr9	4975244	5117995	oncogene
JAK3	chr19	17796592	17819841	oncogene
JAZF1	chr7	27836717	28186962	oncogene
JUN	chr1	59019050	59022373	oncogene
KDM5A	chr12	259483	368881	oncogene
KDM5C	chrX	53237228	53271329	oncogene
KDR	chr4	55639183	55686519	oncogene
KIAA1549	chr7	138166666	138255110	oncogene
KIT	chr4	55218851	55301638	oncogene
KLK2	chr19	56068500	56075635	oncogene
KRAS	chr12	25249446	25295121	oncogene
KTN1	chr14	55116677	55221055	oncogene
LASP1	chr17	34279637	34331548	oncogene
LCK	chr1	32489426	32524353	oncogene
LCP1	chr13	45598059	45654460	oncogene
LHFP	chr13	38815028	39075356	oncogene
LIFR	chr5	38510821	38631264	oncogene
LMO1	chr11	8202432	8241982	oncogene
LMO2	chr11	33836698	33870412	oncogene
LPP	chr3	189413414	190080135	oncogene
LYL1	chr19	13070846	13074681	oncogene
MAF	chr16	78185246	78192123	oncogene
MAFB	chr20	38747930	38751290	oncogene
MALT1	chr18	54489597	54568350	oncogene
MAML2	chr11	95351087	95715992	oncogene
MAP2K4	chr17	11864859	11987776	oncogene
MDM2	chr12	67488237	67525478	oncogene
MDM4	chr1	202752133	202793870	oncogene
MDS1	chr3	170349963	170864250	oncogene
MET	chr7	116099694	116225676	oncogene
MITF	chr3	69871322	70100177	oncogene
MKL1	chr22	39136237	39362636	oncogene
MLF1	chr3	159771646	159806946	oncogene
MLH1	chr3	37009982	37067341	oncogene
MLLT1	chr19	6161391	6230959	oncogene
MLLT10	chr10	21863107	22072560	oncogene
MLLT3	chr9	20334967	20612514	oncogene
MLLT4	chr6	167970519	168115552	oncogene
MLLT6	chr17	34115398	34139582	oncogene
MPL	chr1	43576061	43592722	oncogene
MSH6	chr2	47863724	47887596	oncogene
MSI2	chr17	52688929	53112298	oncogene
MSN	chrX	64804235	64878518	oncogene
MTCP1	chrX	153943093	153952829	oncogene
MUC1	chr1	153424923	153429324	oncogene
MUTYH	chr1	45567500	45578729	oncogene
MYB	chr6	135544145	135582004	oncogene
MYC	chr8	128817497	128822855	oncogene
MYCL1	chr1	40133684	40140274	oncogene
MYCN	chr2	15998133	16004580	oncogene
MYH11	chr16	15704492	15858388	oncogene
MYH9	chr22	35007271	35113927	oncogene
MYST4	chr10	76256384	76462645	oncogene
NACA	chr12	55392477	55405593	oncogene
NCOA1	chr2	24660849	24847074	oncogene
NCOA2	chr8	71186820	71478574	oncogene
NCOA4	chr10	51235113	51260739	oncogene
NF1	chr17	26446120	26728821	oncogene
NF2	chr22	28329544	28424589	oncogene
NFIB	chr9	14071846	14303945	oncogene
NIN	chr14	50256230	50367589	oncogene
NONO	chrX	70419766	70437741	oncogene
NOTCH1	chr9	138508716	138560059	oncogene
NOTCH2	chr1	120255698	120413799	oncogene
NPM1	chr5	170747402	170770493	oncogene
NR4A3	chr9	101623957	101668994	oncogene
NRAS	chr1	115048600	115061038	oncogene
NSD1	chr5	176492685	176659820	oncogene
NTRK1	chr1	155052165	155118266	oncogene
NTRK3	chr15	86220991	86600665	oncogene
NUMA1	chr11	71391558	71469221	oncogene
NUP214	chr9	132990801	133098912	oncogene
OLIG2	chr21	33320108	33323370	oncogene
OMD	chr9	94216347	94226657	oncogene
P2RY8	chrX	1541467	1616037	oncogene
PAFAH1B2	chr11	116520249	116544024	oncogene
PALB2	chr16	23521983	23560179	oncogene
PAX3	chr2	222772850	222871944	oncogene
PAX5	chr9	36828530	37024476	oncogene
PAX7	chr1	18830086	18947946	oncogene
PAX8	chr2	113690044	113752968	oncogene
PBX1	chr1	162795425	163087669	oncogene
PCM1	chr8	17824645	17931737	oncogene
PCSK7	chr11	116580997	116608021	oncogene
PDE4DIP	chr1	143562783	143787436	oncogene
PDGFB	chr22	37949632	37970903	oncogene
PDGFRA	chr4	54790020	54859169	oncogene
PDGFRB	chr5	149473594	149515615	oncogene
PER1	chr17	7984512	7996478	oncogene
PHOX2B	chr4	41440855	41445744	oncogene
PICALM	chr11	85346132	85457756	oncogene
PIK3CA	chr3	180349004	180435191	oncogene
PIK3R1	chr5	67558217	67633405	oncogene
PIM1	chr6	37245899	37251180	oncogene
PLAG1	chr8	57236021	57286413	oncogene
PMS1	chr2	190357055	190450600	oncogene
PMS2	chr7	5979395	6015263	oncogene
POU2AF1	chr11	110728189	110755367	oncogene
POU5F1	chr6	31240092	31246430	oncogene
PPARG	chr3	12304348	12450855	oncogene
PRCC	chr1	155003897	155037233	oncogene
PRDM16	chr1	2975603	3345045	oncogene
PRF1	chr10	72027109	72032537	oncogene
PRKAR1A	chr17	64019704	64040505	oncogene
PTPN11	chr12	111340918	111432100	oncogene
RAD51L1	chr14	67356261	68132367	oncogene
RAF1	chr3	12600099	12680700	oncogene
RANBP17	chr5	170221599	170659624	oncogene
RAP1GDS1	chr4	99401549	99584035	oncogene
RARA	chr17	35718971	35767420	oncogene
RBM15	chr1	110683467	110690826	oncogene
RECQL4	chr8	145707478	145714008	oncogene
REL	chr2	60962255	61003682	oncogene
RET	chr10	42892522	42945803	oncogene
ROS1	chr6	117716222	117853711	oncogene
RPL22	chr1	6167666	6182266	oncogene
RPN1	chr3	129821502	129852409	oncogene
RUNX1	chr21	35081967	35343465	oncogene
SBDS	chr7	66090124	66098023	oncogene
SDHB	chr1	17217811	17253252	oncogene
SDHC	chr1	159550789	159601159	oncogene
2017-09-06	chrX	118633715	118711361	oncogene
SET	chr9	130485754	130498496	oncogene
SETD2	chr3	47032903	47180471	oncogene
SFPQ	chr1	35421789	35431330	oncogene
SFRS3	chr6	36670067	36680222	oncogene
SH3GL1	chr19	4311366	4351471	oncogene
SLC45A3	chr1	203893603	203916253	oncogene
SMARCB1	chr22	22459149	22506705	oncogene
SMO	chr7	128615948	128640621	oncogene
SRGAP3	chr3	8997277	9266311	oncogene
SS18	chr18	21850214	21924609	oncogene
SS18L1	chr20	60152216	60190961	oncogene
SSX1	chrX	47999740	48011823	oncogene
SSX2	chrX	52742670	52807342	oncogene
SSX4	chrX	48127911	48156288	oncogene
SUFU	chr10	104253753	104383199	oncogene
SUZ12	chr17	27288156	27352170	oncogene
SYK	chr9	92603832	92700653	oncogene
TAF15	chr17	31160600	31198351	oncogene
TAL1	chr1	47454549	47468030	oncogene
TAL2	chr9	107464598	107464925	oncogene
TCEA1	chr8	55041668	55097561	oncogene
TCF12	chr15	54998124	55368006	oncogene
TCF3	chr19	1560292	1603326	oncogene
TCL1A	chr14	95246056	95250286	oncogene
TCL6	chr14	95187267	95215923	oncogene
TET2	chr4	106287391	106420407	oncogene
TFEB	chr6	41759693	41810776	oncogene
TFG	chr3	101910849	101950501	oncogene
TFPT	chr19	59302131	59310867	oncogene
TFRC	chr3	197260551	197293429	oncogene
THRAP3	chr1	36462603	36543544	oncogene
TLX1	chr10	102881050	102887535	oncogene
TLX3	chr5	170668892	170671743	oncogene
TMPRSS2	chr21	41758349	41801955	oncogene
TNFAIP3	chr6	138230273	138246142	oncogene
TNFRSF17	chr16	11966464	11969426	oncogene
TOP1	chr20	39090875	39186540	oncogene
TP53	chr17	7512444	7531588	oncogene
TPM3	chr1	152394403	152431233	oncogene
TPM4	chr19	16039316	16074813	oncogene
TPR	chr1	184547408	184611080	oncogene
TRIM27	chr6	28978757	28999747	oncogene
TRIM33	chr1	114736921	114855304	oncogene
TRIP11	chr14	91505214	91576570	oncogene
TSHR	chr14	80491621	80682399	oncogene
TTL	chr2	112956213	113006693	oncogene
USP6	chr17	4972410	5019048	oncogene
WAS	chrX	48427129	48434761	oncogene
WHSC1	chr4	1842920	1953732	oncogene
WHSC1L1	chr8	38251717	38358947	oncogene
WRN	chr8	31010319	31150819	oncogene
XPA	chr9	99477011	99499512	oncogene
XPC	chr3	14161650	14195176	oncogene
ZNF331	chr19	58715988	58775335	oncogene
ZNF384	chr12	6645903	6668937	oncogene
ZNF521	chr18	20895885	21186212	oncogene
ABTB1	chr3	128874470	128882453	TSG
ACTA2	chr10	90684812	90741127	TSG
ADPRH	chr3	120781212	120791482	TSG
[truncated: 393 more rows]
